# Supplementary material for: Can policy advantages be transformed into industrial advantages? Evidences from digital economy industry development in Zhejiang Province, China
Source: PLoS One. 2024 Mar 6;19(3):e0298138. doi: 10.1371/journal.pone.0298138 (PMC10917266; doi:10.1371/journal.pone.0298138)
Supplement: S1 Data — We provide supplementary data for this paper here if you need it. (XLSX) [file pone.0298138.s001.xlsx]

## Sheet: Sheet2
cityid	countyid	year	IEDD	SISI	Capital	Enterprises	Investment_O	Investment_A	Y	lnpgdp	secondary	tertiary	fixed	lnpop	patent	Inter	fina
1	1	2005	0	0	2596774	243	67538.6	7733.5	0.0671656	0.587402	0.634615	0.365385	0.482517	3.45915	1.65
1	2	2005	0	0	352754	361	7526	9852.8	-0.321685	1.7035	0.231727	0.765519	0.252079	3.57487	3.3
1	3	2005	0	0	1257062	353	53435.8	60729.4	-0.085526	1.00046	0.458903	0.519207	0.463748	3.7495	2.22
1	4	2005	0	0	671201	535	42626.3	112839	-0.108121	1.65652	0.625713	0.37001	0.248698	3.42687	1.95
1	5	2005	0	0	2137064	2208	105303	153771	0.417269	1.3074	0.28437	0.695669	0.262261	4.03689	11.48
1	6	2005	0	0	2852189	411	234075	3.44215e+06	4.07632	2.4329	0.683997	0.303984	0.594356	2.58173	1.03
1	7	2005	0	0	486401	388	7974.3	37199.3	-0.266498	1.61118	0.649539	0.293562	0.366701	4.7678	6.31	11.5304	899.02
1	8	2005	0	0	1096010	425	3.70391e+06	472548	3.26737	1.26816	0.56794	0.339485	0.595055	4.39728	3.3	6.9728	424.85
1	9	2005	0	0	1051215	276	25481.9	11955	-0.203834	1.15821	0.601302	0.307734	0.43558	4.14599	0.37	3.4594	291.3
1	10	2005	0	0	470359	230	808.4	68252.5	-0.258831	0.951233	0.561174	0.314113	0.388704	3.95604	0.45	3.4862	117.73
1	11	2005	0	0	65710	72	1750	7330.92	-0.408743	0.960771	0.622919	0.273616	0.30662	3.67706	4.09	2.3011	87.03
1	12	2005	0	0	57529	26	4500	10097.9	-0.410181	0.316865	0.358661	0.42933	0.68416	3.8122	0.58	1.3308	50.62
1	13	2005	0	0	95105	67	0	4042.9	-0.409701	0.667379	0.557062	0.281364	0.278733	3.92612	0.91	2.6561	90.09
2	14	2005	0	0	370504	299	102198	169245	-0.0735143	1.26457	1	0.794203	0.685771	3.40461	1.39
2	15	2005	0	0	228630	150	1968.5	68678.3	-0.305309	1.48566	0.462069	0.501478	0.495862	3.1344	0.99
2	16	2005	0	0	918096	249	15261.1	59057.9	-0.184015	2.05845	0.611186	0.369149	0.788756	3.555	1.13
2	17	2005	0	0	70888	110	120	1447.02	-0.411291	2.14845	0.768804	0.212107	0.573555	3.1131	3.72
2	18	2005	0	0	727319	554	9609.9	40377.3	-0.203809	1.48765	0.62932	0.320492	0.638788	4.35234	5.49		331.19
2	19	2005	0	0	122882	99	4158	2400	-0.400027	0.958175	0.512498	0.389361	0.288335	3.8687	0.25	4.176	113.48
2	20	2005	0	0	83579	67	0	472.5	-0.415502	0.950071	0.441634	0.360463	0.466931	3.96537	12.9	3.4135	86.38
2	21	2005	0	0	244199	168	8630	621	-0.371018	0.796653	0.512821	0.353045	0.455994	4.06988	18.67	4.552	91.08
2	22	2005	0	0	266489	519	1030	5685.89	-0.326663	1.28373	0.587448	0.336978	0.422045	4.41377	1.11	8.3788	324.34
2	23	2005	0	0	527862	815	19834.8	4887.2	-0.236164	1.30757	0.613543	0.330865	0.38731	4.62045	4.14	32.4224	455.92
3	24	2005	0	0	172907	284	1819.58	3645.69	-0.370809	1.0778	0.475834	0.518967	0.17057	4.20961	4.41	14.23	642.21
3	25	2005	0	0	244142	170	0	1524	-0.376674	1.44177	0.774273	0.207267	0.46163	3.45157	2.31	4.5	160.22
3	26	2005	0	0	65030	142	885.503	171	-0.409271	1.26288	0.645575	0.330282	0.159283	3.69212	1.05	8.85	106.28
3	27	2005	0	0	32641	88	875	2214	-0.41851	0.451396	0.296698	0.540764	0.633643	2.51285	0.08	0.8681	13.84
3	28	2005	0	0	244943	145	5908	1504	-0.374793	0.28659	0.635179	0.32196	0.253215	4.49245	1.56	7.449	112.68
3	29	2005	0	0	38190	78	0	1122.95	-0.420712	0.220925	0.4905	0.43161	0.186407	4.44053	1.49	8.2172	87.68
3	30	2005	0	0	79926	84	1374	12800	-0.399293	0.100018	0.451418	0.443995	0.181611	4.81308	1.32	11.5955	97.4
3	31	2005	0	0	9166	20	0	0	-0.433394	-0.606273	0.267471	0.576672	0.261438	3.59649	0.08	1.4909	28.55
3	32	2005	0	0	11204	23	730	0	-0.432135	-0.584683	0.355372	0.512913	0.37345	3.54789	0.07	1.3043	25.27
3	33	2005	0	0	76772	180	70	550	-0.403166	0.759581	0.536879	0.419707	0.200989	4.73163	4.81	16.9758	261.92
3	34	2005	0	0	2674293	1340	24477.6	457.3	0.165962	0.799495	0.619201	0.336254	0.213267	4.76192	8.93	16.7635	251.37
4	35	2005	0	0	253473	318	15412.2	52160	-0.289242	1.23146	0.495205	0.448212	0.937639	3.82777	0.23
4	36	2005	0	0	137413	242	233.589	13913.4	-0.371251	1.35023	0.57351	0.357663	0.844359	3.55163	0.36
4	37	2005	0	0	145594	271	18000	4121.63	-0.363245	1.22145	0.560006	0.333462	0.474471	3.6389	7.84	3.4622	122.42
4	38	2005	0	0	81740	179	0	0	-0.40316	1.37768	0.67938	0.237973	0.28525	3.59539	1.68	4.4418	127.46
4	39	2005	0	0	262858	404	8089.44	0	-0.341439	1.21935	0.501698	0.22917	0.400073	4.16496	4.56	6.7079	242.98
4	40	2005	0	0	167062	154	0	10000	-0.381406	1.26086	0.636161	0.429426	0.607357	3.87764	6	5.6503	173.94
4	41	2005	0	0	93996	218	26000	2000	-0.373661	1.08795	0.674524	0.360427	0.41717	4.19449	2.57	7.2445	215.46
5	42	2005	0	0	130917	267	259.095	10950.7	-0.372619	1.1325	0.477707	0.44227	0.781715	4.07159	0.01	3.91
5	43	2005	0	0	82901	100	0	1360	-0.410747	0.862576	0.602754	0.281411	0.405753	3.89914	0.04	2.5
5	44	2005	0	0	378975	98	1055	9360	-0.354124	1.02856	0.601229	0.305665	0.575806	3.7488	1.2	1.9857	100.44
5	45	2005	0	0	412365	136	0	0	-0.355586	0.788061	0.544539	0.341908	0.580038	4.12504	2.43	2.8498	99.88
5	46	2005	0	0	79025	84	0	0	-0.414755	0.68471	0.491862	0.38573	0.405351	3.81176	7.36	1.3277	57.59
6	47	2005	0	0	227178	274	3105.67	1380.33	-0.364836	1.38827	0.523374	0.451684	0.587367	4.17192	0.84	9.22	691.36
6	48	2005	0	0	66820	135	3080	689.996	-0.407481	1.71632	0.639355	0.304057	0.421553	4.25519	0.01	1.84	390.61
6	49	2005	0	0	250355	235	15000	1995.13	-0.355556	1.08582	0.608309	0.306467	0.36516	4.3486	1.36	3.8907	243.59
6	50	2005	0	0	22127	65	0	0	-0.426044	0.992331	0.577488	0.33999	0.287592	3.77138	1.02	2.4951	90.05
6	51	2005	0	0	166196	153	0	5332.63	-0.386847	1.12402	0.62043	0.304352	0.412994	4.65956	5.84	5.6695	262.89
6	52	2005	0	0	84080	272	200	320	-0.391345	0.654951	0.554368	0.331092	0.404715	4.29565	2.55	4.1475	118.38
7	53	2005	0	0	307704	350	877.72	5598.55	-0.340179	0.925149	0.426125	0.523134	0.14954	4.12778	0.54
7	54	2005	0	0	36884	46	27	0	-0.425906	0.446021	0.569394	0.286079	0.797024	3.40519	0.77
7	55	2005	0	0	19476	45	0	300	-0.428482	0.576353	0.553901	0.33436	0.440281	3.49165	3.88	1.1393	58.22
7	56	2005	0	0	23153	71	0	0	-0.425175	0.562305	0.627182	0.306728	0.465612	3.64284	2.88	1.5372	59.66
7	57	2005	0	0	33457	30	0	0	-0.428353	0.191203	0.522508	0.291399	0.42082	3.02286	0.58	0.6049	24.38
7	58	2005	0	0	46847	82	0	0	-0.420112	0.292219	0.581258	0.306813	0.607288	4.1892	1.22	2.1837	76.2
7	59	2005	0	0	132035	302	15	1890	-0.37859	0.695026	0.872122	0.967467	0.690003	4.37915	21.16	9.5112	574.72
7	60	2005	0	0	176219	329	1280	0	-0.369475	1.47044	0.298402	0.198122	0.191003	4.24477	2.61	3.1038	180.83
7	61	2005	0	0	85012	130	192	0	-0.408243	1.04657	0.658649	0.308214	0.259852	4.00533	13.16	3.7905	187.07
8	62	2005	0	0	58002	162	9526.72	16568.1	-0.382927	-0.260307	0.259218	0.542062	0.533737	3.71015	0.19	2.18
8	63	2005	0	0	9837	31	0	2000	-0.429773	-0.0227131	0.397048	0.32561	0.544224	3.67883	0.15	0.59
8	64	2005	0	0	19917	32	0	3600	-0.426273	0.0724352	0.484822	0.367698	0.702176	3.48062	0.17	1.1282	30.98
8	65	2005	0	0	15614	45	0	5000	-0.423875	-0.0727265	0.42581	0.35692	0.463529	3.54096	0.1	0.8421	29.74
8	66	2005	0	0	25186	54	472.5	0	-0.426472	0.232636	0.493075	0.362287	0.72596	3.69013	0.32	2.0216	56.34
8	67	2005	0	0	83757	64	0	1528.12	-0.414654	0.239402	0.492343	0.343136	0.469847	4.06182	0.41	1.5699	73.08
9	68	2005	0	0	91145	143	2346.5	1706.07	-0.402125	1.14216	0.4083	0.523279	0.137872	3.61685	0.72	3.17	446.03
9	69	2005	0	0	4962	15	30	0	-0.434627	1.0215	0.378006	0.427684	0.319408	3.46229	0.22	2.2	151.36
9	70	2005	0	0	7080	19	0	0	-0.433844	0.83758	0.329117	0.407235	0.298047	2.97041	0.16	1.0763	39.65
9	71	2005	0	0	4260	13	0	0	-0.434998	1.4279	0.452747	0.352038	1.23272	2.09433	0.29	0.8308	30.68
10	72	2005	0	0	292461	258	2000	10106.6	-0.347511	1.28304	0.548367	0.416504	0.49851	3.87888	2.48	5.5255	130.324
10	73	2005	0	0	25685	136	1002.4	855	-0.415385	0.766279	0.549076	0.385141	0.284739	4.05803	6.55	7.1092	107.989
10	74	2005	0	0	185440	172	19325.8	21020.8	-0.348701	1.39636	0.497264	0.458498	0.394005	3.74997	7.09	5.1868	185.083
10	75	2005	0	0	216447	121	350	223.443	-0.388006	1.31636	0.613775	0.298446	0.359118	3.68537	0.56	6.5683	49.15
10	76	2005	0	0	40821	63	1.8	0	-0.423302	0.182444	0.389872	0.399837	0.37889	3.71284	0.44	1.4126	38.23
10	77	2005	0	0	90696	27	58.8	0	-0.419548	0.11212	0.457527	0.441369	0.37226	4.02321	0.41	1.9143	56.65
10	78	2005	0	0	8360	22	0	528.198	-0.432701	0.0784995	0.467616	0.415139	0.248342	3.85841	0.32	1.9132	59.25
10	79	2005	0	0	145039	292	6	1275	-0.378385	0.974991	0.530447	0.375688	0.166787	4.74571	4.6	8.246	270.11
10	80	2005	0	0	42626	119	4079.8	5404.57	-0.407176	0.38707	0.522631	0.377806	0.318833	4.71778	3.94	5.3175	147.13
11	81	2005	0	0	85916	155	17454.7	3819.79	-0.387145	0.77047	0.416491	0.4779	0.674879	3.62114	0.18	4.1348	118.62
11	82	2005	0	0	18919	65	0	0	-0.426555	0.0337272	0.566229	0.354702	0.935693	3.86723	0.08	1.6992	87.41
11	83	2005	0	0	25832	95	0	0	-0.421929	0.0820401	0.543583	0.346356	0.487923	3.781	0.85	1.4064	44.6
11	84	2005	0	0	9181	19	0	0	-0.43351	0.217676	0.453131	0.376017	0.662894	3.12413	0.31	0.8507	24.35
11	85	2005	0	0	8592	24	0	5000	-0.427461	-0.0541633	0.313869	0.399179	0.573905	3.14156	0.06	0.686	22.75
11	86	2005	0	0	3794	22	0	0	-0.434015	0.386568	0.477538	0.376615	0.695385	2.40153	1.56	0.7244	16.96
11	87	2005	0	0	2347	29	0	0	-0.433422	-0.277652	0.347971	0.411178	0.523619	2.9877	0.6	0.591	16.64
11	88	2005	0	0	2402	21	0	0	-0.434354	-0.188772	0.369891	0.417575	0.371253	2.87526	0.01	0.6211	16.08
11	89	2005	0	0	57419	37	0	17761.9	-0.403982	0.0500893	0.394944	0.401435	0.599932	3.32647	0.37	0.8826	26.99
1	1	2006	0	0	2625033	315	71423.9	9438.8	0.0851184	0.590794	0.547112	0.454407	0.544073	3.4648	3.83
1	2	2006	0	0	448114	454	12673.8	16504.8	-0.28408	1.74537	0.237054	0.762404	0.289088	3.60278	7.66
1	3	2006	0	0	1323872	491	53591.4	76359.4	-0.0411864	1.09326	0.396261	0.590894	0.603269	3.77758	4.41
1	4	2006	0	0	715538	766	46036.3	123339	-0.0595341	1.55978	0.560527	0.436269	0.267683	3.43624	2.88
1	5	2006	0	0	2300298	2712	111724	162496	0.517289	1.29498	0.247715	0.735145	0.28589	4.03901	15.07
1	6	2006	0	0	3292408	502	239522	3.44487e+06	4.16446	2.4028	0.666862	0.322581	0.595308	2.60491	2.22
1	7	2006	0	0	558535	501	8309.3	43421.5	-0.234558	1.64467	0.651864	0.297826	0.346471	4.77517	8.18	12.79	1065.95
1	8	2006	0	0	1170760	503	3.71769e+06	473148	3.30011	1.3221	0.582651	0.336767	0.502122	4.4055	3.95	9.1185	503.74
1	9	2006	0	0	1073295	305	25481.9	14501.4	-0.194083	1.19068	0.614133	0.302957	0.426672	4.15246	0.49	4.5673	345.39
1	10	2006	0	0	507108	286	1013.4	68562.5	-0.245893	0.995943	0.582312	0.304367	0.369711	3.96291	1.01	3.8981	139.59
1	11	2006	0	0	70525	87	1750	7530.92	-0.405992	0.978443	0.628063	0.275899	0.313949	3.6811	5.76	2.3787	101.49
1	12	2006	0	0	60295	39	5000	10097.9	-0.407815	0.267269	0.393503	0.393652	0.697864	3.81264	0.64	1.7013	63.19
1	13	2006	0	0	96071	82	0	4492.9	-0.407284	0.68371	0.573402	0.281359	0.281793	3.93124	1.15	3.1125	107.18
2	14	2006	0	0	380272	408	102684	171440	-0.0563252	1.9793	0.180014	0.819507	0.261258	3.41305	2.16
2	15	2006	0	0	237303	190	2197.5	68689.3	-0.299034	1.51742	0.487921	0.481903	0.581794	3.13595	4.25
2	16	2006	0	0	945216	313	15557.8	59557.9	-0.171386	2.06171	0.598838	0.382449	0.682606	3.57088	2.45
2	17	2006	0	0	89422	129	131	1462.32	-0.406083	2.02665	0.735442	0.245028	0.611441	3.11573	4.75
2	18	2006	0	0	836335	711	10617.9	40438.5	-0.167136	1.56012	0.638145	0.318013	0.576278	4.36144	8.57	11.2734	387.03
2	19	2006	0	0	130946	123	4158	2400	-0.395924	0.985573	0.514276	0.389208	0.29276	3.86974	0.88	4.5626	132.61
2	20	2006	0	0	111248	108	0	472.5	-0.406281	0.972608	0.470153	0.354275	0.43658	3.96935	16.04	4.5683	111.87
2	21	2006	0	0	269997	193	16030	621	-0.35807	0.874915	0.562562	0.326265	0.409102	4.0772	23.55	5.3086	113.88
2	22	2006	0	0	282251	609	1038	5690.99	-0.313567	1.337	0.598696	0.334355	0.332628	4.4151	2.15	10.8421	396.79
2	23	2006	0	0	556994	947	61142.8	5687.21	-0.18217	1.35288	0.621915	0.328217	0.334459	4.62576	6.09	14.7768	553.44
3	24	2006	0	0	179432	338	1819.58	4196.69	-0.362813	1.07895	0.484953	0.510391	0.225192	4.21892	9.07	13.72	799.8
3	25	2006	0	0	285954	249	0	1524	-0.360736	1.42581	0.758861	0.224662	0.493529	3.46854	2.78	6.11	199.53
3	26	2006	0	0	69166	185	1885.5	171	-0.402762	1.22277	0.641172	0.336952	0.21219	3.7018	1.97	8.53	132.36
3	27	2006	0	0	32749	100	875	2431.75	-0.416841	0.458987	0.322351	0.540071	0.524933	2.52172	0.05	0.83	17.23
3	28	2006	0	0	257635	175	5943	1504	-0.369219	0.254297	0.626104	0.336378	0.234468	4.50103	2.31	7.1794	140.33
3	29	2006	0	0	59759	98	0	1130.6	-0.41492	0.214454	0.498045	0.434063	0.189034	4.44359	2.15	7.3361	108.47
3	30	2006	0	0	86776	112	1374	12800	-0.394913	0.080873	0.44785	0.461443	0.19651	4.81867	1.98	11.5459	130.72
3	31	2006	0	0	9199	25	0	0	-0.432802	-0.592722	0.306361	0.557767	0.36521	3.60196	0.16	1.2235	44.27
3	32	2006	0	0	21236	27	781	0	-0.430028	-0.577315	0.363839	0.514286	0.433036	3.55535	0.05	0.992	30.58
3	33	2006	0	0	92563	214	70	550	-0.396658	0.760117	0.541104	0.420851	0.176694	4.74154	7.36	15.4219	327.44
3	34	2006	0	0	2872771	1583	30069.4	457.3	0.230569	0.80634	0.622159	0.338414	0.212975	4.77246	13.72	13.9381	309.62
4	35	2006	0	0	409584	381	15412.2	75518	-0.231038	1.21444	0.495274	0.453549	0.938727	3.84074	0.94
4	36	2006	0	0	141286	276	233.589	13913.4	-0.366639	1.39627	0.5961	0.343904	0.765093	3.55105	1.04
4	37	2006	0	0	169416	305	18000	4121.63	-0.355459	1.24894	0.580624	0.325601	0.498414	3.63943	5.01	3.5524	148.59
4	38	2006	0	0	103481	210	0	0	-0.396057	1.3386	0.674881	0.24692	0.378803	3.59977	1.75	4.5576	145.61
4	39	2006	0	0	490263	480	30817.4	0	-0.278179	1.24683	0.529012	0.224685	0.40153	4.16837	4.58	6.8827	285.41
4	40	2006	0	0	187287	165	0	10001.5	-0.376892	1.31146	0.620735	0.412992	0.56115	3.87847	4.65	5.7976	203.5
4	41	2006	0	0	97169	256	26050	2000	-0.36865	1.10117	0.699974	0.358953	0.420247	4.1975	3.29	7.4333	253.7
5	42	2006	0	0	130041	297	259.095	11794.1	-0.368296	1.16161	0.528356	0.433992	0.735253	4.07618	0.01	4.48
5	43	2006	0	0	83609	112	0	1360	-0.409224	0.881426	0.636515	0.269999	0.422664	3.89792	0.22	2.96
5	44	2006	0	0	405891	111	1055	9440	-0.348223	1.06169	0.623192	0.292078	0.531586	3.7462	3.43	2.2751	117.23
5	45	2006	0	0	442203	146	0	0	-0.349661	0.843801	0.563988	0.33723	0.597099	4.12131	4.78	3.3738	118.61
5	46	2006	0	0	80090	94	0	0	-0.41341	0.69317	0.50533	0.386824	0.420724	3.82144	4.25	1.787	66.93
6	47	2006	0	0	250529	325	3105.67	1462.53	-0.355035	1.40392	0.525532	0.445874	0.596159	4.17269	2.01	12.24	852.11
6	48	2006	0	0	85649	166	3087	1115.5	-0.400363	1.73473	0.640525	0.308748	0.399445	4.25944	0.09	2.62	478.27
6	49	2006	0	0	258283	271	15004	1995.13	-0.350061	1.0957	0.609077	0.314765	0.351573	4.34744	1.51	5.1777	298.26
6	50	2006	0	0	23468	66	3	0	-0.42571	0.994075	0.576038	0.348372	0.269644	3.77184	1.03	2.8343	110.26
6	51	2006	0	0	174193	189	10962.4	5340.28	-0.372589	1.1417	0.621596	0.310957	0.411969	4.66079	10.88	6.7734	319.06
6	52	2006	0	0	86967	288	203	320	-0.389003	0.671525	0.564458	0.330015	0.372214	4.29579	4.8	4.7202	137.61
7	53	2006	0	0	335987	418	2517.72	6157.35	-0.325758	0.95546	0.446036	0.512906	0.157373	4.12649	0.89
7	54	2006	0	0	50344	55	54	0	-0.422684	0.457126	0.582706	0.280338	0.712319	3.4095	1.28
7	55	2006	0	0	22610	50	0	300	-0.427396	0.595884	0.575545	0.327922	0.427088	3.49802	5.81	1.3633	71.66
7	56	2006	0	0	28366	78	0	0	-0.423523	0.595085	0.632681	0.306751	0.417918	3.64649	2.85	1.8947	75.52
7	57	2006	0	0	33710	36	0	0	-0.427608	0.193509	0.548342	0.288307	0.479232	3.03062	0.48	0.5858	28.13
7	58	2006	0	0	47682	82	0	0	-0.419979	0.312564	0.603299	0.296846	0.522077	4.19162	1.72	2.1779	91.4
7	59	2006	0	0	164096	374	15	2098	-0.364795	1.35052	0.461628	0.510486	0.350096	4.38452	13.82	12.1818
7	60	2006	0	0	293696	391	1280	2094.59	-0.341164	0.824679	0.566977	0.38247	0.327777	4.25689	5.92	3.5952	212.4
7	61	2006	0	0	87287	158	192	0	-0.404591	1.0392	0.659621	0.311413	0.24459	4.0162	14.56	4.3727	221.59
8	62	2006	0	0	61132	166	9526.72	16568.1	-0.381958	-0.204698	0.262001	0.567762	0.525055	3.71625	0.54	2.75
8	63	2006	0	0	28150	46	0	2000	-0.425096	-0.0221458	0.420561	0.328759	0.582815	3.68713	0.16	0.63
8	64	2006	0	0	25425	39	0	3600	-0.424574	0.0884835	0.507647	0.361371	0.750617	3.48278	0.13	1.4215	35.95
8	65	2006	0	0	16378	46	0	5000	-0.423636	-0.0624586	0.451239	0.35264	0.465787	3.54559	0.28	0.9018	36.87
8	66	2006	0	0	25910	59	472.5	0	-0.42577	0.278505	0.518144	0.348467	0.703397	3.69063	0.25	2.4132	63.35
8	67	2006	0	0	84265	71	0	1528.12	-0.41375	0.274094	0.52554	0.332648	0.497772	4.06663	1.1	1.7468	87.15
9	68	2006	0	0	91274	164	2346.5	1706.07	-0.399637	1.19303	0.411517	0.519635	0.160217	3.6198	0.78	3.86	551.44
9	69	2006	0	0	4965	16	30	0	-0.434509	1.09437	0.391982	0.415115	0.36212	3.46135	0.16	2.68	187.13
9	70	2006	0	0	8082	24	0	0	-0.433097	0.894893	0.370878	0.404965	0.441275	2.96269	0.24	1.3114	49.02
9	71	2006	0	0	4312	16	0	0	-0.434637	1.46916	0.47301	0.352247	1.46523	2.08443	0.15	0.8091	31.94
10	72	2006	0	0	324187	302	2000	10362.7	-0.337007	1.28565	0.5445	0.423935	0.455847	3.8906	4.27	6.597	172.539
10	73	2006	0	0	82608	162	1002.4	855	-0.40327	0.793288	0.559252	0.382517	0.272449	4.06612	7.62	5.5614	125.385
10	74	2006	0	0	186551	196	19325.8	21020.8	-0.345705	1.40622	0.504306	0.458638	0.378468	3.75957	8.2	5.9343	238.304
10	75	2006	0	0	218607	128	350	223.443	-0.386839	1.36492	0.639806	0.285961	0.468063	3.69461	0.36	6.2077	63.01
10	76	2006	0	0	55913	75	1.8	0	-0.41949	0.202888	0.413209	0.402144	0.587483	3.72376	0.59	1.7024	49
10	77	2006	0	0	94398	58	58.8	0	-0.415316	0.128899	0.468887	0.439419	0.450795	4.02998	0.82	2.3311	66.74
10	78	2006	0	0	8559	25	0	528.198	-0.432317	0.093905	0.480206	0.413007	0.356953	3.87141	0.34	2.2566	69.34
10	79	2006	0	0	153922	338	6	1275	-0.371567	0.97964	0.535311	0.382084	0.245994	4.751	6.76	9.6424	334.57
10	80	2006	0	0	45022	140	4079.8	5404.57	-0.404327	0.402504	0.535755	0.374078	0.385303	4.72615	5.77	5.8308	175.58
11	81	2006	0	0	101405	175	19504.7	3819.79	-0.380694	0.8067	0.423252	0.48465	0.645406	3.63099	0.18	5.1942	144.28
11	82	2006	0	0	24258	67	0	0	-0.42547	0.0369805	0.56718	0.366865	0.714836	3.87785	0.22	2.2831	122.2
11	83	2006	0	0	32792	116	0	0	-0.418354	0.107232	0.560993	0.340597	0.427934	3.78691	1.21	1.8002	53.33
11	84	2006	0	0	10187	24	0	0	-0.432762	0.245766	0.483358	0.367916	0.630885	3.13026	0.5	0.9462	28.18
11	85	2006	0	0	9293	29	0	5000	-0.426761	-0.058329	0.339442	0.399602	0.74502	3.15017	0.2	0.9198	26.89
11	86	2006	0	0	3834	25	0	0	-0.433656	0.421996	0.510892	0.363071	0.92583	2.40604	1.71	0.843	19.68
11	87	2006	0	0	2649	31	0	0	-0.433139	-0.273664	0.369919	0.413473	0.541812	2.98871	1.12	0.6492	20.4
11	88	2006	0	0	2468	26	0	0	-0.433756	-0.213771	0.349521	0.453674	0.532907	2.83321	0.01	0.6314	20.6
11	89	2006	0	0	58367	40	0	17761.9	-0.403478	0.0272737	0.390118	0.423462	0.601394	3.3379	0.66	0.9289	32.9
1	1	2007	0	0	2640670	373	90373.9	11665	0.112015	2.12704	0.53038	0.46962	0.117547	3.47072	3.97
1	2	2007	0	0	487212	523	21822.2	16864.8	-0.26205	1.66517	0.234265	0.765544	0.302366	3.63548	6.99
1	3	2007	0	0	1390582	624	67050.7	91849.9	0.0130093	1.17577	0.371218	0.619683	0.777969	3.78214	5.23
1	4	2007	0	0	804001	991	60006.9	123780	-0.0073801	1.55575	0.529194	0.468541	0.434971	3.44681	2.06
1	5	2007	0	0	2451157	3149	117056	165728	0.600495	1.30136	0.233117	0.752481	0.404328	4.06389	16.15
1	6	2007	0	0	3415420	605	260279	3.44948e+06	4.21782	2.46328	0.465058	0.526313	0.538071	2.62177	4.1
1	7	2007	0	0	685336	609	24848.8	43526.8	-0.188371	1.69592	0.648893	0.307273	0.322898	4.78307	9.56	14.669	1132.3
1	8	2007	0	0	1261574	609	3.71919e+06	483223	3.33941	1.37155	0.583226	0.344779	0.453434	4.4151	6.49	10.6115	535.1
1	9	2007	0	0	1085277	336	25481.9	16606.9	-0.186194	1.23981	0.626286	0.300932	0.400423	4.15904	0.73	5.3679	366.89
1	10	2007	0	0	535288	341	1013.4	76020.3	-0.226659	1.04509	0.599621	0.297815	0.344695	3.96348	0.41	4.307	148.28
1	11	2007	0	0	81569	96	1750	7560.92	-0.403143	0.999658	0.639266	0.27471	0.306287	3.68437	5.9	2.6172	82.41
1	12	2007	0	0	59391	45	5000	10097.9	-0.407254	0.292458	0.407847	0.388293	0.684496	3.81397	0.66	1.816	40.7
1	13	2007	0	0	100750	104	0	4492.9	-0.403955	0.726035	0.596224	0.282062	0.292738	3.93261	1.69	3.4442	82.26
2	14	2007	0	0	398352	572	103254	172224	-0.0328517	1.98559	0.164113	0.835749	0.270458	3.41947	4.36
2	15	2007	0	0	240592	230	2198.5	68689.3	-0.29381	1.50475	0.418987	0.552869	0.667206	3.14214	5.65
2	16	2007	0	0	987575	378	16315.3	63375.4	-0.15216	2.07708	0.601273	0.381495	0.601803	3.58926	3.6
2	17	2007	0	0	98307	144	3601	1462.32	-0.400138	2.17099	0.764729	0.218992	0.523217	3.11554	5.44
2	18	2007	0	0	892851	875	14268.9	41499.7	-0.134778	-0.660257	6.34693	3.24297	5.08992	4.36942	12.2	17.3724	392.57
2	19	2007	0	0	148658	159	4158	2400	-0.388874	0.990989	0.511161	0.399372	0.302327	3.87183	0.94	5.9164	134.51
2	20	2007	0	0	114367	135	0	472.5	-0.402612	1.0218	0.504226	0.343168	0.301115	3.97368	19.1	4.0621	153.59
2	21	2007	0	0	271569	232	18418	621	-0.351332	0.917224	0.578622	0.318348	0.362481	4.08631	25.44	5.6875	167.01
2	22	2007	0	0	306588	730	1038	5701.19	-0.295465	1.31423	0.634172	0.349965	0.311662	4.41788	2.15	17.0573	375.38
2	23	2007	0	0	599590	1088	62322.8	8813.81	-0.154407	1.37728	0.620176	0.332204	0.30752	4.63201	5.48	18.9164	529.26
3	24	2007	0	0	198963	404	1819.58	4296.69	-0.351838	1.05911	0.456491	0.538899	0.277787	4.23599	8.92	10.89	677.09
3	25	2007	0	0	312089	289	0	1524	-0.351876	1.43998	0.737163	0.24708	0.496673	3.48093	3.33	5.02	168.92
3	26	2007	0	0	84039	221	1885.5	171	-0.396165	1.29681	0.652334	0.327983	0.312474	3.70746	1.63	6.77	112.06
3	27	2007	0	0	29915	107	875	667.75	-0.418429	0.471373	0.329282	0.552602	0.465629	2.5329	0.02	0.68	14.59
3	28	2007	0	0	264540	205	5943	1504	-0.364595	0.259217	0.622565	0.342611	0.247718	4.51448	2.89	5.6999	118.8
3	29	2007	0	0	60959	120	0	1130.6	-0.412144	0.225217	0.493662	0.448614	0.200888	4.44735	3	6.0293	89.7
3	30	2007	0	0	91865	141	1374	12800	-0.390695	0.0854978	0.445682	0.472503	0.2157	4.82895	2.84	9.074	137.06
3	31	2007	0	0	9200	26	0	0	-0.432684	-0.57962	0.346667	0.555556	0.369259	3.60902	0.23	0.7799	23.61
3	32	2007	0	0	21298	33	2081	0	-0.428275	-0.53389	0.370782	0.509455	0.446422	3.56218	0.05	0.9876	19.13
3	33	2007	0	0	93631	238	70	550	-0.393668	0.769231	0.541433	0.425591	0.181334	4.75402	5.73	13.1177	305.34
3	34	2007	0	0	3240097	1896	37277.4	10457.3	0.342677	0.838154	0.631747	0.333315	0.220381	4.78407	11.32	12.3135	343.61
4	35	2007	0	0	445434	433	15412.2	80538.8	-0.213643	1.24954	0.493733	0.459466	0.882599	3.84546	1.67
4	36	2007	0	0	163240	323	233.589	13923.6	-0.357611	1.4221	0.597775	0.345597	0.69282	3.56133	1.82
4	37	2007	0	0	181528	363	18004	4121.63	-0.346712	1.29349	0.592648	0.324129	0.496362	3.641	4.39	5.1596	115.75
4	38	2007	0	0	123832	243	4	0	-0.388937	1.3225	0.665408	0.258733	0.381352	3.60441	3.41	3.8477	121.54
4	39	2007	0	0	520389	545	31317.4	0	-0.265347	1.28113	0.52104	0.226049	0.383056	4.17239	5.51	7.4544	233.67
4	40	2007	0	0	206713	199	0	10001.5	-0.369805	1.33778	0.635521	0.419053	0.566441	3.87888	5.67	4.9391	175.52
4	41	2007	0	0	102248	283	26054.8	2000	-0.364666	1.14232	0.700103	0.359049	0.364766	4.2002	5.94	6.6117	200.1
5	42	2007	0	0	156499	348	1224.95	17444.1	-0.351044	1.18018	0.529335	0.441321	0.672361	4.08058	0.16	7.74
5	43	2007	0	0	98907	112	0	0	-0.4083	0.908989	0.641171	0.271536	0.411341	3.8965	0.85	3.23
5	44	2007	0	0	421652	119	1136.25	9440	-0.34471	1.0893	0.626182	0.295939	0.42697	3.75021	7	3.9275	102.45
5	45	2007	0	0	471284	170	61.25	0	-0.342163	0.874455	0.56427	0.343656	0.497977	4.12066	4.6	3.6796	121.3
5	46	2007	0	0	88723	106	0	150.107	-0.410459	0.725385	0.50459	0.395656	0.334262	3.8122	4.12	2.8062	69.6
6	47	2007	0	0	260804	349	5105.47	1462.53	-0.348984	1.4076	0.519135	0.456966	0.512702	4.17423	28.04	15.56	785.93
6	48	2007	0	0	150923	188	3087	1375.8	-0.387099	1.781	0.63881	0.309959	0.371595	4.26338	0.81	3.72	342.4
6	49	2007	0	0	287894	296	15004	4609.63	-0.339506	1.11973	0.61984	0.314676	0.347224	4.34744	1.82	6.58	213.53
6	50	2007	0	0	25687	79	3	0	-0.42383	0.985772	0.578049	0.351319	0.263949	3.77391	1.78	3.3678	78.93
6	51	2007	0	0	180404	222	10962.4	5340.28	-0.367723	1.15711	0.621736	0.31689	0.385353	4.66344	21.44	9.0623	292.08
6	52	2007	0	0	88819	308	203	370	-0.386303	0.697109	0.567603	0.333125	0.320593	4.29552	7.57	5.2731	156.53
7	53	2007	0	0	358086	469	3298.66	15257.4	-0.305514	0.994439	0.448008	0.503212	0.160609	4.12326	1.2
7	54	2007	0	0	53929	70	54	0	-0.420351	0.487474	0.599691	0.281481	0.671296	3.4174	2.84
7	55	2007	0	0	23538	67	0	300	-0.425251	0.66161	0.580951	0.329498	0.392124	3.50646	4.24	1.992	72.29
7	56	2007	0	0	29210	100	1000	0	-0.420006	0.621206	0.629301	0.312567	0.376149	3.65118	5.77	2.7116	74.16
7	57	2007	0	0	41749	39	0	0	-0.425976	0.212706	0.557207	0.291828	0.453492	3.03687	0.58	0.7894	19.32
7	58	2007	0	0	54239	83	0	0	-0.418818	0.393897	0.630034	0.276238	0.379151	4.18692	1.74	2.9721	96.42
7	59	2007	0	0	164879	421	15	2098	-0.359148	1.38735	0.459477	0.510815	0.324039	4.39148	12.89	15.8231	586.31
7	60	2007	0	0	350988	452	1280	3216.6	-0.32363	0.807826	0.556456	0.395289	0.269168	4.27151	4.94	5.3281	168.55
7	61	2007	0	0	89991	176	192	0	-0.402046	1.06294	0.663423	0.310174	0.234083	4.02589	14.46	6.2496	208.46
8	62	2007	0	0	75030	186	9898.23	16574.1	-0.377093	-0.139835	0.260805	0.589481	0.514859	3.72401	2.05	2.26
8	63	2007	0	0	47421	60	0	3452.5	-0.418769	0.00850784	0.448793	0.335843	0.599449	3.68963	0.16	0.62
8	64	2007	0	0	25535	39	0	3600	-0.424557	0.158486	0.541842	0.347983	0.740518	3.4837	0.39	1.17	28.53
8	65	2007	0	0	33788	52	3	20000	-0.403491	-0.0040245	0.495587	0.340026	0.463372	3.55134	0.5	0.88	27.49
8	66	2007	0	0	26809	65	472.5	0	-0.424922	0.345997	0.559709	0.33005	0.652813	3.69312	0.35	2.88	62.89
8	67	2007	0	0	87455	81	0	1528.12	-0.412067	0.333345	0.558009	0.323073	0.503275	4.07193	1.03	3.27	81.58
9	68	2007	0	0	96567	182	2346.5	1713.68	-0.396671	1.26197	0.409275	0.515459	0.398362	3.62327	0.83	5.64	354.81
9	69	2007	0	0	5010	18	30	7.65	-0.434258	1.17327	0.410728	0.405986	0.36435	3.46542	0.44	3.92	120.42
9	70	2007	0	0	8974	26	3.04399	0	-0.432718	0.97528	0.406607	0.394895	0.509459	2.95699	0.53	1.9124	31.54
9	71	2007	0	0	4312	16	0	0	-0.434637	1.51064	0.50444	0.341226	1.46385	2.07944	0.15	1.5208	16.14
10	72	2007	0	0	369488	334	1334.8	10888.9	-0.325982	1.27511	0.517985	0.452529	0.388975	3.90217	5.02	8.366	222.212
10	73	2007	0	0	88368	179	1002.4	855	-0.400355	0.812649	0.560787	0.386929	0.282533	4.07363	7.49	6.3912	147.476
10	74	2007	0	0	195820	204	20706.9	21355.6	-0.341815	1.41112	0.518351	0.45272	0.36658	3.76746	11.03	7.0896	286.764
10	75	2007	0	0	219626	147	350	223.443	-0.384445	1.43329	0.661004	0.277561	0.437194	3.70524	0.22	5.8695	75.29
10	76	2007	0	0	59700	84	1.8	0	-0.417829	0.237248	0.433521	0.400751	0.818969	3.73433	0.97	1.4833	58.56
10	77	2007	0	0	94443	63	1458.8	0	-0.413604	0.141978	0.452588	0.460706	0.305529	4.03424	1.8	2.1535	63.84
10	78	2007	0	0	8785	29	0	528.198	-0.431811	0.107292	0.468248	0.421225	0.356585	3.88033	0.81	1.845	51.87
10	79	2007	0	0	163029	387	1387.05	1275	-0.363258	0.996039	0.53668	0.387387	0.260888	4.75841	8.08	10.2418	286.26
10	80	2007	0	0	80399	147	4105.81	4404.57	-0.398964	0.424515	0.539491	0.375583	0.387778	4.73462	7.49	5.6942	139.48
11	81	2007	0	0	105665	188	19929.7	3828.79	-0.378139	0.852154	0.417455	0.499742	0.578332	3.63759	0.11	5.5853	177.61
11	82	2007	0	0	24309	73	0	0	-0.424756	0.155992	0.585766	0.359209	0.58321	3.88609	0.42	2.4653	64.33
11	83	2007	0	0	34416	136	0	0	-0.415745	0.160061	0.583382	0.333971	0.3875	3.79301	1.13	2.2314	42.43
11	84	2007	0	0	10411	28	3	0	-0.432254	0.255734	0.45687	0.398244	0.434917	3.13419	1.35	1.0749	31.57
11	85	2007	0	0	9500	32	0	5000	-0.426376	0.0044854	0.369961	0.396944	0.60013	3.1553	0.18	0.9412	21.33
11	86	2007	0	0	7435	27	3	2700	-0.429845	0.455907	0.510898	0.376199	0.778553	2.41054	1.39	0.9125	15.96
11	87	2007	0	0	2707	32	3	0	-0.43301	-0.218479	0.402293	0.402771	0.528906	2.99323	0.46	0.6116	13.01
11	88	2007	0	0	2471	27	0	0	-0.433638	-0.1839	0.365165	0.457949	0.64026	2.83145	0.03	0.5552	12.95
11	89	2007	0	0	61903	48	0	17761.9	-0.401975	0.0663592	0.400253	0.42096	0.612879	3.34604	0.71	1.1481	30.2
1	1	2008	0	0	462895	412	107880	55215.6	-0.167692	2.25405	0.460862	0.539138	0.136251	3.47754	3.35
1	2	2008	0	0	533358	605	30455.4	18049.5	-0.236866	1.87828	0.154365	0.845608	0.217416	3.66228	12.79
1	3	2008	0	0	1508337	767	78922.9	105585	0.0732881	1.27232	0.364172	0.629492	0.849395	3.78419	6.01
1	4	2008	0	0	931292	1163	65681.6	126141	0.0402422	1.66502	0.452836	0.545586	0.41113	3.42978	3.12
1	5	2008	0	0	2741392	3586	115360	276169	0.819395	1.52803	0.190325	0.700799	0.38045	4.09618	20.34
1	6	2008	0	0	3599868	766	303627	3.45184e+06	4.3033	2.56094	0.472747	0.519746	0.522312	2.6412	4.04
1	7	2008	0	0	757438	686	39646.3	43526.8	-0.156041	1.7331	0.644813	0.293027	0.325801	4.78932	14.2	17.36	1252.58
1	8	2008	0	0	1356223	715	3.72079e+06	487115	3.37252	1.42808	0.570716	0.365592	0.461725	4.42772	13.5	13.44	591.94
1	9	2008	0	0	1144203	369	25984.9	24606.9	-0.163647	1.31072	0.637458	0.293987	0.388844	4.16418	1.18	6.7	405.86
1	10	2008	0	0	535385	370	1016.4	76320.3	-0.222901	1.10815	0.601388	0.299079	0.290614	3.96367	1.55	5.04	164.03
1	11	2008	0	0	94361	108	1753	7560.92	-0.399694	1.05333	0.639222	0.280085	0.309821	3.68663	5.82	4.01	95.49
1	12	2008	0	0	67979	53	5003	10097.9	-0.404944	0.365014	0.422134	0.386386	0.699133	3.80955	1.08	2.19	54.3
1	13	2008	0	0	101617	113	0	4492.9	-0.402759	0.788529	0.597399	0.285019	0.292969	3.93808	3.5	5.41	93.11
2	14	2008	0	0	423080	698	105258	174252	-0.0102586	2.02024	0.166622	0.833258	0.124477	3.42282	2.51
2	15	2008	0	0	247943	268	3298.5	68689.3	-0.287297	1.54056	0.405861	0.569495	0.536232	3.15068	6.91
2	16	2008	0	0	1023820	433	16320.4	70977.5	-0.131478	2.07884	0.592812	0.393001	0.592717	3.60564	5.26
2	17	2008	0	0	99923	155	3601	1462.32	-0.398588	1.55665	0.534724	0.435587	1.09763	3.11061	6.09
2	18	2008	0	0	951881	1040	14454.9	52414.4	-0.0937194	1.73811	0.647198	0.315722	0.419966	4.37739	29.25	18.82	479.72
2	19	2008	0	0	154154	181	4158	2400	-0.385415	0.998942	0.507928	0.403586	0.294349	3.87453	1.45	6.17	164.37
2	20	2008	0	0	117694	158	0	472.5	-0.39938	1.05392	0.497371	0.351645	0.312075	3.97987	21.88	4.9	192.36
2	21	2008	0	0	274512	254	18418	621	-0.348278	0.926012	0.569449	0.325609	0.333456	4.09551	26.19	5.68	211.15
2	22	2008	0	0	328143	828	1038	5701.19	-0.280519	-0.901872	6.04271	3.39674	2.93254	4.42017	2.44	15.65	467.41
2	23	2008	0	0	685450	1200	62322.8	8813.81	-0.12758	1.40078	0.621392	0.331804	0.294028	4.63589	9.02	18.96	626.86
3	24	2008	0	0	202197	430	3294.58	4396.69	-0.34698	1.03232	0.43927	0.555894	0.255916	4.24821	7.37	13.1	779.74
3	25	2008	0	0	365173	329	10080	25529.5	-0.304012	1.43665	0.705243	0.279979	0.476423	3.49953	4.25	6.16	194.53
3	26	2008	0	0	94023	242	4175.5	171	-0.390281	1.34041	0.638842	0.341022	0.311171	3.70721	2.37	8.15	129.04
3	27	2008	0	0	37724	111	1875	6685.75	-0.409232	0.516045	0.338376	5.51792	0.525485	2.53607	0.02	0.84	16.8
3	28	2008	0	0	272881	216	6143	1504	-0.361816	0.285368	0.621413	0.343711	0.243223	4.52439	3.84	6.86	136.81
3	29	2008	0	0	70886	134	0	1130.6	-0.408919	0.274861	0.491267	0.454484	0.200827	4.45027	4.32	7.39	105.51
3	30	2008	0	0	139815	164	1374	12800	-0.38036	0.122607	0.452033	0.468914	0.209233	4.84048	2.63	11.41	170.44
3	31	2008	0	0	9201	28	0	0	-0.432449	-0.543362	0.345572	0.559098	0.313366	3.61631	0.21	0.95	29.18
3	32	2008	0	0	21345	33	2081	0	-0.428268	-0.479062	0.369104	0.512187	0.39158	3.56925	0.07	1.22	24.5
3	33	2008	0	0	187724	284	70	550	-0.373286	0.779257	0.530259	0.436984	0.184105	4.76661	7.62	15.75	376.41
3	34	2008	0	0	3553175	2177	37877.4	11757.3	0.427451	0.844261	0.623101	0.341126	0.182005	4.79505	15.98	14.78	398.49
4	35	2008	0	0	484605	498	16618.2	85338.8	-0.193475	1.27874	0.480914	0.47407	0.73518	3.84993	3.26
4	36	2008	0	0	180198	348	2033.59	14043.6	-0.350405	1.44312	0.596571	0.351435	0.591487	3.57122	2.29
4	37	2008	0	0	207106	391	18004	4121.63	-0.339351	1.35552	0.601061	0.320325	0.518127	3.64284	5.05	5.75	139.82
4	38	2008	0	0	150292	273	4	0	-0.3812	1.33775	0.660698	0.266446	0.508507	3.60875	4.11	4.82	163.01
4	39	2008	0	0	675913	626	31317.4	4430	-0.226152	1.31651	0.522224	0.229374	0.382462	4.17577	9.72	8.95	269.6
4	40	2008	0	0	238545	211	0	21251.5	-0.350829	1.37855	0.645362	0.4255	0.570446	3.88033	6.57	6.22	202.78
4	41	2008	0	0	108738	299	26054.8	2000	-0.361753	1.19122	0.689119	0.360118	0.357082	4.2026	7.47	8.34	238.65
5	42	2008	0	0	260408	379	4724.95	38244.1	-0.304959	1.21978	0.531204	0.44014	0.583475	4.08413	1	9.57
5	43	2008	0	0	106069	117	0	0	-0.406573	0.975086	0.630861	0.26691	0.432536	3.89447	4.95	4.54
5	44	2008	0	0	437714	137	1286.25	9940	-0.339363	1.13122	0.62527	0.295618	0.445742	3.75373	11.67	4.86	129.31
5	45	2008	0	0	659401	198	121.25	0	-0.308882	0.924315	0.570982	0.338934	0.533223	4.12374	10.35	5.17	143.42
5	46	2008	0	0	107296	116	0	150.107	-0.406328	0.778056	0.505758	0.398385	0.372051	3.81793	5.15	3.62	86.84
6	47	2008	0	0	273874	392	5105.47	1462.53	-0.341851	1.41703	0.505011	0.471662	0.430984	4.17285	17.06	18.49	915.21
6	48	2008	0	0	237647	219	3087	2480.25	-0.368425	1.80049	0.625202	0.318537	0.372415	4.26914	0.5	5.29	421.36
6	49	2008	0	0	281672	320	15004	4609.63	-0.337676	1.14268	0.609652	0.320443	0.36408	4.34782	6.09	7.82	262.77
6	50	2008	0	0	31717	82	3	2920.78	-0.419272	1.00738	0.572829	0.356472	0.25404	3.77414	3.65	3.88	97.14
6	51	2008	0	0	192380	247	10962.4	5340.28	-0.362879	1.17635	0.613599	0.325482	0.383174	4.66739	19.95	10.83	359.44
6	52	2008	0	0	91027	335	723	370	-0.382364	0.721141	0.558474	0.341904	0.287209	4.2962	8.19	5.84	173.67
7	53	2008	0	0	385051	531	3348.66	15457.4	-0.293675	1.02825	0.448882	0.498305	0.169814	4.12196	1.96
7	54	2008	0	0	64779	84	54	0	-0.416979	0.523616	0.586466	0.301289	0.590494	3.42426	2.49
7	55	2008	0	0	25696	80	0	310	-0.423369	0.714112	0.587744	0.32044	0.367264	3.51065	4.71	2.57	88.88
7	56	2008	0	0	41608	126	1000	10	-0.414967	0.637381	0.617251	0.324171	0.335166	3.65868	5.64	3.28	87.8
7	57	2008	0	0	45348	43	0	0	-0.424933	0.231907	0.555761	0.29449	0.42183	3.04118	0.85	0.9	23.23
7	58	2008	0	0	83415	102	0	3500	-0.408052	0.412293	0.629734	0.27195	0.257714	4.1851	3.38	3.66	105.24
7	59	2008	0	0	205035	458	175	2188	-0.348181	1.44087	0.452963	0.516064	0.316097	4.39765	15.62	19.14	700.1
7	60	2008	0	0	546561	525	1280	3216.6	-0.283922	0.82372	0.544266	0.408326	0.24632	4.28207	4.13	6.79	187.53
7	61	2008	0	0	93723	193	192	10	-0.399443	1.10438	0.661234	0.311196	0.259527	4.03353	14.37	7.77	253.68
8	62	2008	0	0	81386	193	9898.23	17574.1	-0.374148	-0.050225	0.263977	0.626713	0.534542	3.72954	2.61	2.63
8	63	2008	0	0	50668	63	0	3952.5	-0.417344	0.0672084	0.449076	0.351395	0.589907	3.69312	0.66	0.93
8	64	2008	0	0	24937	42	0	3600	-0.424299	0.236664	0.553042	0.341042	0.721803	3.48951	0.61	1.36	31.96
8	65	2008	0	0	40589	56	3	20000	-0.401939	0.0856111	0.514786	0.33096	0.457649	3.55506	0.74	1.32	32.94
8	66	2008	0	0	28659	65	472.5	0	-0.424627	0.448527	0.583223	0.315035	0.640763	3.6966	0.42	2.71	68.53
8	67	2008	0	0	92631	87	0	1528.12	-0.410539	0.433334	0.57649	0.311854	0.496977	4.07669	2.44	2.44	95.69
9	68	2008	0	0	105126	203	2796.5	1785.68	-0.392402	1.35431	0.420609	0.49411	0.551283	3.62461	1.09	5.45	546.6
9	69	2008	0	0	5030	20	30	4132.65	-0.429437	1.27106	0.432041	0.376955	0.403555	3.46792	0.51	3.79	185.49
9	70	2008	0	0	9374	26	3.04399	0	-0.432654	1.11551	0.469771	0.359663	0.627628	2.95491	0.64	1.85	48.59
9	71	2008	0	0	4315	17	0	0	-0.434519	1.58201	0.502864	0.342821	1.61493	2.07819	0.4	1.1	21.89
10	72	2008	0	0	383964	367	1334.8	10888.9	-0.3198	1.25872	0.491934	0.478766	0.349506	3.91162	3.62	9.5872	258.711
10	73	2008	0	0	91537	196	1002.4	855	-0.397853	0.860248	0.560777	0.391638	0.267745	4.07991	9.5	7.3478	166.916
10	74	2008	0	0	198022	220	20706.9	21355.6	-0.339585	1.43543	0.517685	0.455256	0.354611	3.77597	11.86	8.1206	328.837
10	75	2008	0	0	232252	162	350	223.443	-0.380672	1.45398	0.648313	0.283177	0.206993	3.71601	0.72	7.15	98.26
10	76	2008	0	0	60540	87	1.8	0	-0.417343	0.298648	0.43131	0.399805	0.899377	3.74408	1.81	1.91	76.42
10	77	2008	0	0	95722	70	1458.8	0	-0.412578	0.181094	0.455455	0.463108	0.329523	4.04112	2.17	2.63	72.29
10	78	2008	0	0	9546	43	0	528.198	-0.430045	0.121847	0.45279	0.437516	0.305857	3.88773	1.04	2.19	60.82
10	79	2008	0	0	177790	399	1387.05	1275	-0.359498	1.04099	0.527761	0.392916	0.272093	4.76712	10.13	12.65	336.91
10	80	2008	0	0	81080	161	4105.81	4404.57	-0.397211	0.454866	0.530132	0.385652	0.408911	4.74197	9.25	7.04	168.92
11	81	2008	0	0	106801	191	19929.7	3853.28	-0.377579	0.887382	0.418775	0.500225	0.511753	3.64467	0.2	6.08	208.41
11	82	2008	0	0	24856	79	0	0	-0.423965	0.222305	0.607119	0.339039	0.49864	3.89488	0.36	2.68	75.23
11	83	2008	0	0	37163	143	0	0	-0.414486	0.259578	0.59729	0.327179	0.318787	3.80154	1.39	2.56	48.06
11	84	2008	0	0	10502	23	3	0	-0.432827	0.302771	0.46988	0.394244	0.393574	3.13723	1.04	1.16	33.52
11	85	2008	0	0	9501	32	0	5000	-0.426376	0.0511227	0.375596	0.398597	0.527349	3.15997	0.25	1.09	23.49
11	86	2008	0	0	7436	32	3	2700	-0.429258	0.505349	0.052099	0.370315	0.671664	2.41591	0.47	0.87	17.57
11	87	2008	0	0	2706	32	3	0	-0.43301	-0.180496	0.419221	0.395609	0.575394	3.00171	0.97	0.68	14.7
11	88	2008	0	0	2447	27	0	0	-0.433641	-0.122211	0.370042	0.45357	0.626692	2.82435	0.15	0.64	14.51
11	89	2008	0	0	68898	49	0	17761.9	-0.400744	0.147611	0.420342	0.406626	0.595695	3.34815	0.71	1.25	35.04
1	1	2009	0	0	561412	475	107880	68244.7	-0.130132	2.21326	0.447031	0.552969	0.147265	3.48216	5.74
1	2	2009	0	0	614959	713	31290.1	32086.4	-0.194925	1.87142	0.125006	0.874994	0.220321	3.68487	16.04
1	3	2009	0	0	1649914	985	91517	115450	0.142447	1.29426	0.340901	0.654867	0.982874	3.78963	12.52
1	4	2009	0	0	1053244	1451	77581.3	127086	0.104039	1.64318	0.425113	0.573522	0.464213	3.42589	6.26
1	5	2009	0	0	3021063	4201	124089	291558	0.960237	1.43177	0.20584	0.785397	0.450953	4.12358	26.31
1	6	2009	0	0	4241062	981	321039	3.46932e+06	4.46393	2.54966	0.447174	0.557202	0.546347	2.67208	7.59
1	7	2009	0	0	884088	792	47796.3	49908.3	-0.109834	1.69962	0.6149	0.343242	0.36348	4.79571	33.86	22.461	1629.2
1	8	2009	0	0	1486729	861	3.72503e+06	512358	3.44189	1.37822	0.534515	0.398059	0.535379	4.44077	24.11	17.6111	769.92
1	9	2009	0	0	1177994	413	25984.9	24606.9	-0.153098	1.25793	0.602413	0.327722	0.430527	4.1693	1.15	8.36	527.89
1	10	2009	0	0	555481	401	1737.9	76320.3	-0.215484	1.05455	0.562941	0.332318	0.322931	3.96253	3.49	5.89	213.35
1	11	2009	0	0	106105	123	1753	7560.92	-0.396062	1.00548	0.618559	0.297156	0.335393	3.69063	7.48	4.9991	133.92
1	12	2009	0	0	70216	57	7338	10097.9	-0.402255	0.376357	0.417925	0.391309	0.714673	3.81264	1.68	2.7848	88.68
1	13	2009	0	0	108342	119	0	4492.9	-0.400984	0.723844	0.577234	0.307488	0.326782	3.93847	4.53	5.2757	134.38
2	14	2009	0	0	447153	803	109288	178002	0.0132926	2.01566	0.153921	0.845995	0.140799	3.41652	3.69
2	15	2009	0	0	273160	313	3298.5	68689.3	-0.277995	1.45961	0.37659	0.597406	0.650354	3.16417	7.78
2	16	2009	0	0	1037405	498	17611.7	71177.5	-0.120426	2.03316	0.574423	0.410616	0.593975	3.61945	7.58
2	17	2009	0	0	119821	191	4001	11587.8	-0.379621	1.53502	0.510133	0.46005	1.36662	3.11192	6.8
2	18	2009	0	0	1059129	1282	23584.9	57985.9	-0.0347385	1.7217	0.619299	0.343727	0.429576	4.38552	42.38	41.633	688.25
2	19	2009	0	0	210478	194	4300.5	2400	-0.374808	0.957944	0.479754	0.42397	0.31484	3.87557	2.07	6.43	235.82
2	20	2009	0	0	121854	182	600	572.5	-0.395308	1.0361	0.487284	0.358526	0.358736	3.9836	34.99	7.14	296.3
2	21	2009	0	0	276372	289	18418	621	-0.34387	0.91045	0.558905	0.334112	0.346423	4.10264	36.85	6.6743	288.5
2	22	2009	0	0	354209	950	1038	5701.19	-0.262035	1.34531	0.57247	0.368412	0.304959	4.42185	5.63	18.8516	679.69
2	23	2009	0	0	774322	1362	65210.8	8963.31	-0.0919289	1.35114	0.594245	0.35563	0.308205	4.63976	10.75	22.327	852.55
3	24	2009	0	0	238189	486	3294.58	4396.69	-0.334671	1.51732	0.310611	0.686646	0.214773	4.25845	9.45	15.3	1070.3
3	25	2009	0	0	422698	364	11580	25679.5	-0.28938	1.76092	0.692614	0.295539	0.278052	3.53835	5.91	7.58	267.02
3	26	2009	0	0	104262	277	4175.5	1371	-0.383205	1.29692	0.620428	0.358353	0.403257	3.70524	2.55	9.51	177.13
3	27	2009	0	0	55263	119	1875	6685.75	-0.4055	0.513182	0.335333	0.562687	0.514397	2.54475	0.11	1.03	23.06
3	28	2009	0	0	286322	235	6143	1504	-0.357444	0.205088	0.608035	0.356964	0.233153	4.53743	4.99	8.0084	187.79
3	29	2009	0	0	73813	149	0	1180.6	-0.406635	0.240776	0.478855	0.466989	0.201152	4.45737	4.74	9.0999	142.09
3	30	2009	0	0	157222	193	1374	12800	-0.374182	0.0926068	0.456764	0.465019	0.270273	4.84882	3.84	14.1011	262.16
3	31	2009	0	0	9256	31	0	0	-0.432088	-0.555469	0.331349	0.560286	0.412623	3.62087	0.27	1.2519	41.01
3	32	2009	0	0	31960	39	2351	2800	-0.422547	-0.497339	0.362353	0.517059	0.368235	3.57487	0.27	1.5375	33.84
3	33	2009	0	0	209475	313	2150	550	-0.364756	0.722812	0.506315	0.461434	0.233144	4.77702	9.06	18.1903	586.35
3	34	2009	0	0	4049991	2603	61593.9	11757.3	0.575509	0.780057	0.605853	0.359317	0.214095	4.80803	21.14	17.2875	544.84
4	35	2009	0	0	578887	572	25441.1	94105.3	-0.152994	1.24888	0.463115	0.494098	0.847686	3.85355	3.73
4	36	2009	0	0	206025	433	3533.59	22202.2	-0.326044	1.38611	0.57413	0.375577	0.688699	3.58241	3.34
4	37	2009	0	0	231482	422	18004	4171.63	-0.331773	1.32811	0.586278	0.33619	0.591756	3.64519	9.59	7.02	225.04
4	38	2009	0	0	163743	366	4	0	-0.368132	1.28656	0.648813	0.27898	0.799315	3.61281	5.46	7.96	245.1
4	39	2009	0	0	739373	775	31317.4	4430	-0.198543	1.29674	0.481133	0.237968	0.423147	4.18205	14.3	11.5	373.99
4	40	2009	0	0	268792	215	0	22944.5	-0.343663	1.31739	0.658783	0.469265	0.613104	3.88177	11.54	6.23	292.35
4	41	2009	0	0	123565	331	28680	2000	-0.353538	1.17473	0.666765	0.383725	0.400417	4.20618	11.38	11.03	329.37
5	42	2009	0	0	311094	367	4724.95	38285.7	-0.298255	1.34053	0.427254	0.398329	0.5598	4.08631	8.9	12.36
5	43	2009	0	0	106674	125	0	675	-0.404786	0.99279	0.606694	0.251257	0.440073	3.89264	7.29	5.35
5	44	2009	0	0	464641	146	1286.25	9940	-0.334019	1.10371	0.611858	0.308597	0.485277	3.75771	10.21	6.2729	178.2
5	45	2009	0	0	669909	226	121.25	0	-0.30392	0.913489	0.558022	0.350446	0.566689	4.12794	11.82	6.0855	218.14
5	46	2009	0	0	171243	123	1000	1152.11	-0.393415	0.801023	0.484391	0.402019	0.405153	3.82232	6.26	4.9025	145.88
6	47	2009	0	0	286854	431	5265.47	1477.53	-0.335058	1.3973	0.472884	0.502483	0.527024	4.17285	8.3	24.12	1253.95
6	48	2009	0	0	273245	253	3587	2480.25	-0.358365	1.77922	0.612656	0.334891	0.384933	4.27361	1.31	7.52	528.98
6	49	2009	0	0	291504	372	18004	4609.63	-0.327607	1.11001	0.595353	0.333505	0.379239	4.34925	6.18	10.2	329.88
6	50	2009	0	0	38629	90	13	2920.78	-0.417224	1.00777	0.560355	0.369561	0.284454	3.77483	9.74	4.54	121.95
6	51	2009	0	0	208899	279	11562.4	5366.8	-0.355982	1.1496	0.602036	0.338287	0.395765	4.66974	21.54	12.85	508.04
6	52	2009	0	0	109524	375	723	407.5	-0.374678	0.698852	0.547755	0.351544	0.336015	4.29552	5.91	7.06	246.22
7	53	2009	0	0	411390	597	3664.66	16054.9	-0.280811	0.988364	0.428983	0.554103	0.183586	4.12407	4.09
7	54	2009	0	0	78691	103	9340.2	2400	-0.402457	0.51222	0.564636	0.328009	0.601659	3.43043	3.99
7	55	2009	0	0	30045	89	0	310	-0.421619	0.672905	0.571041	0.334237	0.382082	3.51542	4.52	3.9368	131.82
7	56	2009	0	0	52414	138	1000	10	-0.411836	0.586094	0.615104	0.327618	0.353885	3.66228	4.04	4.4674	134.57
7	57	2009	0	0	46006	49	375	0	-0.423824	0.213554	0.541451	0.308241	0.43936	3.04262	1.64	1.2974	31.84
7	58	2009	0	0	134597	106	0	3500	-0.399435	0.35756	0.597997	0.301164	0.300826	4.1892	3.78	5.3286	136.1
7	59	2009	0	0	217385	483	175	2118	-0.343356	1.40202	0.437569	0.534329	0.314284	4.40207	19.27	25.6229	867.2
7	60	2009	0	0	570692	570	2280	3216.6	-0.273996	0.777247	0.529135	0.423967	0.262418	4.29073	9.27	8.5554	246.27
7	61	2009	0	0	105569	217	192	10	-0.394738	1.06176	0.649712	0.323127	0.295539	4.03989	19.87	10.4015	393.3
8	62	2009	0	0	86884	212	10015.1	17574.1	-0.370947	0.052555	0.260916	0.643166	0.530963	3.73457	3.18	2.85
8	63	2009	0	0	77042	74	100	4102.5	-0.411607	0.0754498	0.455601	0.357888	0.631147	3.6966	0.41	0.98
8	64	2009	0	0	28247	47	0	3600	-0.423185	0.199286	0.556861	0.352128	0.822109	3.49438	0.9	1.4746	43.32
8	65	2009	0	0	49216	66	3	20000	-0.399391	0.0733406	0.502876	0.345516	0.528088	3.55706	1.01	1.3924	43.94
8	66	2009	0	0	28079	67	472.5	500	-0.423929	0.438313	0.574275	0.324377	0.696567	3.6966	0.55	2.4305	84.72
8	67	2009	0	0	146196	93	0	1528.12	-0.401307	0.415334	0.570577	0.322262	0.556171	4.08396	2.86	2.0886	130.99
9	68	2009	0	0	120160	239	2949.5	1830.68	-0.385607	1.2829	0.0389512	0.546496	0.6252	3.62514	1.22	7.15	797.13
9	69	2009	0	0	5060	22	30	4132.65	-0.429197	1.2207	0.439742	0.435522	0.476202	3.46979	0.88	4.97	270.5
9	70	2009	0	0	11374	26	3.04399	0	-0.432336	1.22779	0.567269	0.287054	0.564143	2.95178	0.53	2.4264	70.86
9	71	2009	0	0	3757	18	0	0	-0.43449	1.52536	0.406343	0.362084	1.78376	2.07568	0.25	1.3069	29.7
10	72	2009	0	0	393784	400	3894.8	10888.9	-0.312317	1.20826	0.463564	0.504956	0.37238	3.91999	7	11.6553	284.847
10	73	2009	0	0	96186	220	1002.4	855	-0.394293	0.777942	0.53766	0.412438	0.289141	4.08446	9.53	8.3554	219.357
10	74	2009	0	0	228682	223	21006.9	22405.6	-0.332946	1.36853	0.493533	0.479157	0.363784	3.78328	9.64	9.4963	417.812
10	75	2009	0	0	233974	173	350	223.443	-0.379106	1.32058	0.624322	0.3084	0.170434	3.72497	1.59	9.1514	170.18
10	76	2009	0	0	60562	85	1.8	850	-0.41663	0.260962	0.433337	0.411636	1.22671	3.75185	1.45	2.6674	132.35
10	77	2009	0	0	96286	74	1458.8	0	-0.412018	0.123966	0.450961	0.473813	0.342978	4.05178	5.34	3.413	107.04
10	78	2009	0	0	14049	56	0	528.198	-0.4278	0.0733117	0.44569	0.448825	0.320434	3.8961	1.49	2.6704	80.2
10	79	2009	0	0	195406	438	1387.05	8175	-0.344445	0.988744	0.52371	0.403986	0.28755	4.77449	12.17	15.5187	438.69
10	80	2009	0	0	121393	179	4205.81	26404.6	-0.364155	0.421183	0.526849	0.387599	0.441296	4.74901	13.22	8.9639	230.19
11	81	2009	0	0	128896	215	19929.7	3853.28	-0.371242	0.865724	0.413157	0.51065	0.581046	3.64962	0.53	7.2416	285.98
11	82	2009	0	0	25937	82	0	0	-0.42344	0.187053	0.601784	0.346713	0.502389	3.90922	0.63	2.9216	115.66
11	83	2009	0	0	45000	149	0	0	-0.412533	0.233599	0.594297	0.333969	0.338235	3.80711	1.65	2.4858	70.84
11	84	2009	0	0	10503	24	3	0	-0.432709	0.278753	0.460928	0.404513	0.402842	3.1407	1.36	1.5114	55.3
11	85	2009	0	0	9557	33	0	5000	-0.426249	0.0471118	0.382776	0.398201	0.519023	3.16505	0.41	1.4178	34.63
11	86	2009	0	0	9520	32	3	2700	-0.428926	0.451707	0.507037	0.381451	0.665825	2.42126	3.33	0.9733	21.69
11	87	2009	0	0	2706	34	3	0	-0.432775	-0.200319	0.419653	0.401927	0.541426	3.00766	0.42	0.8945	20.09
11	88	2009	0	0	2371	26	0	0	-0.433771	-0.142088	0.359274	0.466494	0.666667	2.83439	0.11	0.7614	19.91
11	89	2009	0	0	68806	50	0	17761.9	-0.400641	0.126339	0.427984	0.401529	0.610817	3.35725	1.72	1.6237	48.21
1	1	2010	0	0	596625	521	109480	73840.5	-0.111628	2.2194	0.446502	0.553498	0.152299	3.48676	9.34
1	2	2010	0	0	700024	842	34178.1	38315.9	-0.157002	1.87976	0.105181	0.894819	0.223672	3.69138	15.03
1	3	2010	0	0	1861019	1303	140738	134800	0.274185	1.33254	0.344419	0.65235	0.976639	3.8002	16.81
1	4	2010	0	0	1403792	1923	84049.4	154211	0.250595	1.68221	0.415078	0.583933	0.514515	3.43721	6.26
1	5	2010	0	0	3502525	4821	160340	308341	1.15729	1.46265	0.191646	0.800378	0.459341	4.14234	30.73
1	6	2010	0	0	4474251	1239	345170	3.4716e+06	4.55315	2.55129	0.469722	0.525331	0.471186	2.7213	11.65
1	7	2010	0	0	1002539	939	48411.3	60987.4	-0.0609063	1.74151	0.616603	0.344692	0.370079	4.80386	28.4	29.7419	1943.13
1	8	2010	0	0	1748907	1052	3.74333e+06	589992	3.60691	1.427	0.539323	0.399523	0.553482	4.45551	28.63	23.464	918.27
1	9	2010	0	0	1250697	461	30684.9	25797.5	-0.130813	1.29393	0.606587	0.32444	0.432194	4.17469	2	10.43	629.61
1	10	2010	0	0	579093	451	1788.9	76520.3	-0.205587	1.13799	0.584961	0.321213	0.332476	3.96253	4.86	6.9	254.46
1	11	2010	0	0	116837	142	1753	12710.9	-0.3864	1.03154	0.613348	0.305815	0.332693	3.69511	8.32	6.9353	163.12
1	12	2010	0	0	130864	62	7338	10297.9	-0.391792	0.388831	0.424498	0.389598	0.852656	3.81617	2.25	4.1721	118.67
1	13	2010	0	0	115444	141	0	5582.9	-0.396057	0.751698	0.565094	0.325442	0.352333	3.93222	5.57	6.8407	172.19
2	14	2010	0	0	585010	947	109890	183672	0.058936	2.02131	0.15494	0.84506	0.166188	3.40911	3.92
2	15	2010	0	0	360348	352	3948.5	133995	-0.186457	1.51873	0.391213	0.583682	0.643828	3.17332	14.3
2	16	2010	0	0	1095473	563	18910.7	73977.5	-0.0993978	2.1148	0.607664	0.377737	0.485474	3.63021	7.26
2	17	2010	0	0	128035	217	4151	13850.6	-0.372625	2.4335	0.779988	0.207457	0.363095	3.11452	10.76
2	18	2010	0	0	1367719	1604	30356.5	103529	0.108221	1.74905	0.628274	0.333221	0.414587	4.39704	56.84	43.9228	913.16
2	19	2010	0	0	214261	249	4300.5	2402	-0.367741	0.97668	0.488115	0.414227	0.380415	3.87847	2.08	6.71	312.88
2	20	2010	0	0	132194	204	600	572.5	-0.391077	1.054	0.488352	0.352629	0.382917	3.98954	36.22	9.1664	362.6
2	21	2010	0	0	296798	317	18568	621	-0.337209	0.956666	0.567231	0.325393	0.349824	4.11235	45.65	9.9893	401.71
2	22	2010	0	0	398154	1101	1038	5701.19	-0.237297	1.35724	0.595848	0.34185	0.348313	4.42341	6.49	18.9414	839.75
2	23	2010	0	0	830696	1503	66860.8	22563.3	-0.049961	1.42542	0.602281	0.347099	0.302052	4.64324	13.81	24.5146	1099.38
3	24	2010	0	0	254504	549	3594.58	4545.69	-0.324267	1.49628	0.300315	0.69699	0.231306	4.2683	11.53	21.91	1355.1
3	25	2010	0	0	513608	406	11580	36039.5	-0.258464	1.79803	0.698611	0.288622	0.320009	3.51898	8.03	11.02	338.07
3	26	2010	0	0	120329	292	4175.5	1371	-0.378885	1.35035	0.629594	0.351121	0.322959	3.70426	5.59	13.62	224.27
3	27	2010	0	0	71466	125	1875	6685.75	-0.402216	0.425402	0.37922	0.523283	0.58702	2.55023	0.11	1.5	29.2
3	28	2010	0	0	311148	263	6143	3504	-0.34798	0.212014	0.615069	0.346696	0.237259	4.54997	6.34	11.4679	237.76
3	29	2010	0	0	88797	170	0	1180.6	-0.401782	0.28712	0.502542	0.443408	0.296115	4.4628	5.2	13.2253	179.3
3	30	2010	0	0	174850	222	1374	12800	-0.367969	0.113373	0.482928	0.437284	0.293799	4.86584	3.94	21.0816	331.71
3	31	2010	0	0	9525	33	0	0	-0.43181	-0.487537	0.342053	0.552567	0.393633	3.62807	0.35	2.1613	54.72
3	32	2010	0	0	32060	41	2300	2800	-0.422337	-0.471071	0.364345	0.519738	0.338195	3.59292	0.43	2.0701	43.99
3	33	2010	0	0	227129	350	2200	550	-0.357559	0.784356	0.518744	0.448078	0.252417	4.77954	12.54	26.9843	732.52
3	34	2010	0	0	4718765	3174	101753	11757.3	0.781094	0.824304	0.617558	0.348923	0.244454	4.82068	22.3	23.9555	697.19
4	35	2010	0	0	837399	641	25794	112797	-0.0826881	1.31504	0.470976	0.488245	0.5454	3.85778	6.33
4	36	2010	0	0	221832	528	3673.59	22302.2	-0.312143	1.43811	0.574687	0.376526	0.497072	3.59429	4.26
4	37	2010	0	0	269724	487	18004	4171.63	-0.318048	1.41122	0.593966	0.330774	0.576364	3.64832	14.51	8.5	265.67
4	38	2010	0	0	211340	376	4	19400	-0.337825	1.29296	0.636451	0.288556	0.809979	3.61926	8.29	9.98	291.47
4	39	2010	0	0	796460	833	32517.4	6112.49	-0.179815	1.37075	0.476976	0.234759	0.478885	4.19011	17.39	14.06	491.71
4	40	2010	0	0	280376	229	0	25832.7	-0.336965	1.38356	0.666432	0.463542	0.605086	3.88568	14.67	7.4	365.49
4	41	2010	0	0	160417	376	36758.2	14570	-0.321973	1.24242	0.680024	0.38182	0.43328	4.21065	12.38	13.38	401.03
5	42	2010	0	0	366839	405	4730.95	38285.7	-0.284912	1.35278	0.443386	0.413995	0.565366	4.09184	11.47	17.72
5	43	2010	0	0	112867	133	0	2335.95	-0.401015	1.01483	0.619615	0.264408	0.444646	3.89304	11.36	7.74
5	44	2010	0	0	482847	166	1286.25	11285.9	-0.327276	1.15884	0.590148	0.33561	0.478931	3.7612	7.99	8.9939	219.65
5	45	2010	0	0	895575	272	561.25	455	-0.261738	0.955341	0.559081	0.350896	0.599444	4.13212	10.41	8.8075	273.83
5	46	2010	0	0	174699	130	1000	2152.11	-0.390932	0.862814	0.505023	0.380897	0.412875	3.82363	8.57	7.023	196.12
6	47	2010	0	0	299613	473	5321.47	4027.53	-0.325215	1.42023	0.460518	0.513213	0.548526	4.175	4.93	27.98	1513.82
6	48	2010	0	0	289490	277	3887	2480.25	-0.35272	1.83063	0.599662	0.346991	0.376049	4.27944	1.18	10.69	651.13
6	49	2010	0	0	302060	415	18004	4609.63	-0.320875	1.16489	0.579013	0.34876	0.399326	4.35208	2.81	11.83	406.06
6	50	2010	0	0	38986	98	13	2920.78	-0.416227	1.03368	0.552183	0.373576	0.299754	3.7762	6.5	21.74	150.11
6	51	2010	0	0	329718	294	11672.3	14534.8	-0.324714	1.19848	0.584757	0.354603	0.408003	4.67245	22.4	72.86	635.02
6	52	2010	0	0	112736	408	723	407.5	-0.370289	0.753156	0.52987	0.36627	0.346552	4.29633	5.56	32.88	225.09
7	53	2010	0	0	442596	650	4470.66	19519.8	-0.265124	1.02971	0.418775	0.536831	0.195032	4.12858	2
7	54	2010	0	0	88510	119	9340.2	2400	-0.399014	0.576147	0.561159	0.329002	0.619328	3.43689	6.02
7	55	2010	0	0	41057	90	0	310	-0.419749	0.77598	0.578521	0.340778	0.392374	3.51868	5.44	4.7398	172.92
7	56	2010	0	0	72657	154	4000	10	-0.404341	0.653375	0.621363	0.32561	0.338297	3.66535	3.56	5.9155	168.45
7	57	2010	0	0	46844	54	375	0	-0.423103	0.270463	0.536707	0.312526	0.454583	3.04405	3.14	1.6079	40.31
7	58	2010	0	0	154394	124	0	12490	-0.384181	0.43862	0.588875	0.31163	0.355665	4.19479	5.45	6.0287	165.68
7	59	2010	0	0	239235	536	15175	2618	-0.321127	1.46147	0.429611	0.542627	0.308561	4.40684	18.27	29.9112	1062.87
7	60	2010	0	0	708206	624	5560	3526.6	-0.242801	0.793935	0.519731	0.430593	0.297218	4.30379	12.73	10.6503	304.2
7	61	2010	0	0	124262	256	192	10	-0.38718	1.12786	0.645388	0.330682	0.311067	4.049	21.15	12.5903	505.41
8	62	2010	0	0	90653	234	13217.1	17599.6	-0.365179	0.103577	0.239397	0.674347	0.540454	3.76213	2.17	4.41
8	63	2010	0	0	87321	81	100	4446.06	-0.408767	0.18141	0.470799	0.366698	0.63327	3.6806	0.9	1.31
8	64	2010	0	0	32698	51	0	3600	-0.422006	0.261391	0.546562	0.371572	0.839449	3.50134	1.11	2.2793	56.41
8	65	2010	0	0	66102	78	3	20100	-0.395182	0.129465	0.509326	0.351844	0.554891	3.56105	0.84	1.8592	56.26
8	66	2010	0	0	33643	77	551.701	500	-0.421805	0.515106	0.584933	0.326879	0.685381	3.6966	1.22	3.9972	105.28
8	67	2010	0	0	161877	108	0	1528.12	-0.397049	0.483818	0.580954	0.323464	0.535483	4.09201	4.29	4.1552	165.53
9	68	2010	0	0	135223	254	2954.5	5250.68	-0.377643	1.3341	0.439839	0.541893	0.639751	3.62674	2.73	8.61	972.28
9	69	2010	0	0	5103	24	60	4132.65	-0.428932	1.22992	0.461359	0.459387	0.470182	3.46979	0.82	5.98	329.94
9	70	2010	0	0	11554	26	3.04399	0	-0.432307	1.34118	0.576905	0.288804	0.445581	2.95021	0.47	2.9201	86.43
9	71	2010	0	0	3760	20	0	0	-0.434255	1.44266	0.342954	0.465365	1.34907	2.07191	0.29	1.3804	35.6
10	72	2010	0	0	459441	461	3900.8	18655.4	-0.286065	1.24731	0.455069	0.507757	0.413904	3.93026	7.84	14.8594	315.375
10	73	2010	0	0	97886	226	1002.4	855	-0.393318	0.807361	0.535437	0.41339	0.257441	4.08883	11.17	10.1979	260.451
10	74	2010	0	0	255309	228	47606.9	22405.6	-0.306898	1.41137	0.48898	0.483611	0.23887	3.79098	13.69	11.9499	494.523
10	75	2010	0	0	243871	188	350	223.443	-0.375768	1.43283	0.63578	0.300013	0.194958	3.73672	9.29	10.9124	201.21
10	76	2010	0	0	63132	93	1.8	850	-0.415281	0.348668	0.461639	0.386607	1.204	3.75934	1.35	3.8707	156.48
10	77	2010	0	0	99511	77	1458.8	0	-0.411152	0.151125	0.444426	0.46905	0.308062	4.0632	4.64	5.1044	137.24
10	78	2010	0	0	38397	72	0	528.198	-0.422045	0.150782	0.4526	0.439822	0.381278	3.90258	1.13	3.945	99.02
10	79	2010	0	0	212934	472	21387	8238.41	-0.321633	1.02272	0.533829	0.393853	0.2891	4.78156	12.23	21.5425	548.52
10	80	2010	0	0	133560	197	4300.91	26414.6	-0.360017	0.474747	0.535258	0.377854	0.431206	4.75703	17.28	13.4023	301.81
11	81	2010	0	0	156653	237	19984.7	5513.28	-0.36235	0.949398	0.422293	0.506992	0.523201	3.65532	0.47	8.3219	351.54
11	82	2010	0	0	30002	85	0	0	-0.42244	0.243623	0.606599	0.346841	0.459741	3.93359	0.64	3.711	133.44
11	83	2010	0	0	49145	163	12.5	3000	-0.406885	0.344561	0.595346	0.344477	0.327182	3.81419	2.56	3.4194	90.82
11	84	2010	0	0	12347	34	3	0	-0.431241	0.351736	0.465661	0.40999	0.378252	3.14156	1.46	2.0516	61.37
11	85	2010	0	0	20143	36	0	5000	-0.424212	0.133146	0.414105	0.390316	0.509263	3.16632	0.22	1.9819	47.26
11	86	2010	0	0	9623	37	3	2700	-0.428322	0.527548	0.527007	0.374217	0.609967	2.42303	2.93	1.2167	26.27
11	87	2010	0	0	3354	38	3	0	-0.432202	-0.11852	0.453312	0.386751	0.608517	3.01357	0.38	1.173	28.11
11	88	2010	0	0	3179	25	0	0	-0.43376	-0.120929	0.380899	0.454682	0.677154	2.84433	0.09	0.9564	24.35
11	89	2010	0	0	68982	55	0	17761.9	-0.400026	0.213231	0.598498	0.398466	0.56958	3.36211	2.12	2.2199	58.3
1	1	2011	0	0	642632	576	110595	76090.5	-0.0944532	2.28565	0.452742	0.547258	0.0900841	3.49012	10.05
1	2	2011	0	0	847683	974	38381.6	49495.9	-0.102213	1.9548	0.0957503	0.90425	0.208224	3.69809	25.94
1	3	2011	0	0	2066062	1620	152717	252825	0.484762	1.39143	0.334924	0.662603	0.99379	3.81287	13.44
1	4	2011	0	0	1526025	2210	94610.4	165080	0.324276	1.75282	0.406736	0.592571	0.589538	3.44681	10.32
1	5	2011	0	0	3790033	5502	174687	328477	1.31689	1.5338	0.182492	0.810095	0.465725	4.15841	41.73
1	6	2011	0	0	4864395	1548	357454	3.47615e+06	4.66642	2.6172	0.461156	0.529261	0.446053	2.77196	15.16
1	7	2011	0	0	1383589	1098	48473.8	98386.6	0.0600326	1.81793	0.613439	0.34999	0.358997	4.81113	44.76	33.53	2214.44
1	8	2011	0	0	1968775	1227	3.7546e+06	621340	3.7063	1.48389	0.525112	0.415765	0.559721	4.47358	34.62	24.21	1046.49
1	9	2011	0	0	1357261	514	55134.9	26307.5	-0.087549	1.36899	0.605233	0.327245	0.389676	4.18022	1.43	13.02	717.53
1	10	2011	0	0	603281	487	1789.9	76520.3	-0.197506	1.21803	0.583772	0.324863	0.333353	3.96462	4.73	8.07	289.99
1	11	2011	0	0	120614	151	1753	12710.9	-0.384741	1.10526	0.608042	0.313464	0.340999	3.70056	11.32	7.0672	195.9
1	12	2011	0	0	151949	63	7338	10297.9	-0.388318	0.474191	0.430834	0.391739	0.826639	3.82122	4.02	4.3633	136.13
1	13	2011	0	0	116753	162	0	5582.9	-0.393381	0.82929	0.566984	0.326503	0.354627	3.93496	7.3	7.701	196.52
2	14	2011	0	0	638016	1086	111642	184062	0.0855366	2.08958	0.158213	0.841766	0.16294	3.40135	8.27
2	15	2011	0	0	376102	380	5578.5	135995	-0.177137	1.58853	0.388756	0.585822	0.642933	3.18013	21.2
2	16	2011	0	0	1129550	608	19110.7	73987.5	-0.0885155	2.18523	0.640673	0.345066	0.495579	3.6378	10.49
2	17	2011	0	0	150188	249	4223.1	13850.6	-0.365281	2.56262	0.794447	0.193544	0.288281	3.11857	16.78
2	18	2011	0	0	1519627	1974	38989.5	104949	0.184341	1.79627	0.624977	0.336914	0.357343	4.40928	125.29	43.62	1060.98
2	19	2011	0	0	217219	280	4300.5	2402	-0.363628	1.03345	0.484973	0.414861	0.320083	3.87929	2.45	6.99	363.53
2	20	2011	0	0	155249	238	1080	712.5	-0.382873	1.12314	0.468747	0.364633	0.243298	3.99213	57.78	11.0573	430.39
2	21	2011	0	0	321413	368	20018	621	-0.326141	1.01233	0.56659	0.326735	0.268124	4.11887	76.05	9.8309	448.66
2	22	2011	0	0	440150	1227	1196	5901.19	-0.215459	1.41856	0.598525	0.340179	0.271627	4.42437	11.4	21.1089	958.65
2	23	2011	0	0	879814	1677	66960.8	22563.3	-0.0216178	1.48344	0.600629	0.3497	0.250188	4.64583	15.24	27.1266	1268.26
3	24	2011	0	0	277458	598	4116.58	5301.69	-0.313599	1.52539	0.299614	0.697734	0.361657	4.2775	13.44	24.31	1568.71
3	25	2011	0	0	590559	461	11580	49679.5	-0.224598	1.83125	0.675056	0.311922	0.501856	3.53193	9.51	10.69	391.37
3	26	2011	0	0	149054	330	4997.2	2471	-0.36797	1.37505	0.614676	0.367012	0.509137	3.72738	5.52	15.11	259.62
3	27	2011	0	0	74567	132	6775	6685.75	-0.396991	0.464741	0.401322	0.503561	0.773143	2.55955	0.39	1.45	33.81
3	28	2011	0	0	361165	299	6661	3504	-0.335375	0.258634	0.618068	0.343306	0.468779	4.56476	7.64	12.7221	275.24
3	29	2011	0	0	99822	186	0	1272.95	-0.398045	0.330208	0.498537	0.446701	0.552396	4.47107	6.97	12.8194	214.74
3	30	2011	0	0	200467	247	1374	12800	-0.360954	0.159115	0.484403	0.434932	0.507188	4.88015	8.31	19.8708	393.64
3	31	2011	0	0	9525	32	0	0	-0.431927	-0.443156	0.340856	0.544189	0.468677	3.65455	0.68	1.8861	67.54
3	32	2011	0	0	32110	42	2300	2800	-0.422211	-0.4063	0.352689	0.532248	0.436897	3.60196	0.75	2.0458	56.28
3	33	2011	0	0	278776	383	6250	1450	-0.341229	0.812888	0.504878	0.460716	0.435491	4.79678	19.7	25.8646	845.98
3	34	2011	0	0	5261492	3767	117173	12499	0.950286	0.863724	0.60686	0.360926	0.450356	4.83652	27.22	25.0758	840.99
4	35	2011	0	0	881642	724	25794	113140	-0.0655121	1.37175	0.464821	0.494376	0.681241	3.8622	6.35
4	36	2011	0	0	267519	605	3723.59	22302.2	-0.295783	1.49225	0.567261	0.385291	0.494094	3.60305	4.03
4	37	2011	0	0	293147	503	18004	4171.63	-0.31244	1.47939	0.589821	0.339171	0.564418	3.65144	9.62	9.92	320.15
4	38	2011	0	0	243129	423	4	19400	-0.327243	1.34127	0.621822	0.303806	0.72359	3.62354	8.78	11.3	347.23
4	39	2011	0	0	850457	850	33167.4	7612.49	-0.167037	1.43612	0.467419	0.237633	0.467607	4.19434	23.73	15.54	568.33
4	40	2011	0	0	312714	260	0	25832.7	-0.328175	1.44014	0.674987	0.486592	0.622017	3.88732	11.07	8.66	419.25
4	41	2011	0	0	189196	460	37258.2	14570	-0.307123	1.31925	0.663049	0.387842	0.445947	4.21494	16.57	17.09	467.08
5	42	2011	0	0	407988	451	5150.95	38387	-0.272509	1.38734	0.447607	0.433897	0.576394	4.09767	15.84	18.54
5	43	2011	0	0	121824	148	0	2335.95	-0.397827	1.04629	0.619759	0.290808	0.39039	3.89386	11.8	8.21
5	44	2011	0	0	604552	172	1286.25	12038.8	-0.306362	1.216	0.575161	0.351853	0.505552	3.76515	12.36	9.4106	259.36
5	45	2011	0	0	914712	280	561.25	455	-0.257752	1.028	0.543794	0.369965	0.603959	4.13693	2.67	9.3483	325.94
5	46	2011	0	0	295453	137	1450	11225.1	-0.360449	0.927471	0.487368	0.40581	0.415582	3.82799	14.45	7.8382	251.14
6	47	2011	0	0	378073	522	7631.47	4127.53	-0.305014	1.48674	0.45126	0.524775	0.558431	4.17838	6.04	32.43	1679.16
6	48	2011	0	0	295871	283	3987	3636.5	-0.349635	1.92172	0.585611	0.362756	0.37656	4.28469	1.37	15.19	783.35
6	49	2011	0	0	355905	465	18004	10109.6	-0.300318	1.26003	0.566093	0.364091	0.460356	4.35337	5.71	13.71	488.51
6	50	2011	0	0	45833	107	13	2920.78	-0.41408	1.11961	0.538621	0.390578	0.305687	3.77895	6.1	7.85	180.59
6	51	2011	0	0	371327	311	12332.3	14534.8	-0.315567	1.28454	0.572782	0.368625	0.438731	4.6747	22.34	20.06	735.45
6	52	2011	0	0	124439	455	723	407.5	-0.362904	0.848586	0.52092	0.379605	0.358136	4.29674	7.75	12.07	255.29
7	53	2011	0	0	493740	736	5991.16	20769.8	-0.244276	1.05865	0.424723	0.555423	0.223338	4.13164	5.54
7	54	2011	0	0	94547	132	10140.2	2400	-0.395887	0.636726	0.546221	0.344304	0.585788	3.44074	7.75
7	55	2011	0	0	43973	97	0	310	-0.418462	0.845179	0.5679	0.342652	0.411581	3.52194	5.53	6.4474	207.1
7	56	2011	0	0	72928	154	4000	10	-0.404298	0.701558	0.609361	0.337018	0.330531	3.66868	4.66	7.0656	193.28
7	57	2011	0	0	48292	56	375	0	-0.422637	0.345756	0.517381	0.330686	0.469384	3.04405	4.42	2.3135	50.71
7	58	2011	0	0	160564	133	500	13490	-0.380631	0.505158	0.585517	0.314819	0.383015	4.1993	7.18	8.1553	199.51
7	59	2011	0	0	275470	596	15175	3203	-0.307659	1.53431	0.424789	0.548007	0.307244	4.41086	35.48	35.7894	1283.62
7	60	2011	0	0	767015	670	6560	3738.57	-0.227002	0.860848	0.510733	0.440059	0.352124	4.31402	20.67	13.4809	367.77
7	61	2011	0	0	145234	292	417	10	-0.379432	1.16982	0.635752	0.340612	0.308365	4.05595	27.08	14.5091	588.3
8	62	2011	0	0	98745	262	13210.1	18099.6	-0.360051	0.24108	0.221052	0.697337	0.463356	3.76815	2.01	5.02
8	63	2011	0	0	86725	81	100	4446.06	-0.408862	0.282798	0.483853	0.360586	0.571377	3.68613	0.84	2.05
8	64	2011	0	0	38096	55	0	3600	-0.420677	0.369937	0.558598	0.363597	0.806623	3.50886	1.15	2.58	70.04
8	65	2011	0	0	68472	85	3	20600	-0.393426	0.187685	0.497367	0.36574	0.566059	3.56756	1.23	2.82	63.83
8	66	2011	0	0	53946	85	551.701	1500	-0.416522	0.643641	0.593767	0.321856	0.630103	3.69908	1.44	4.74	122.87
8	67	2011	0	0	166167	119	0	1528.12	-0.395074	0.57019	0.582411	0.323244	0.480683	4.09651	5.12	5.09	199.44
9	68	2011	0	0	160245	283	2983.5	16205.7	-0.358058	1.39098	0.49573	0.55668	0.758609	3.63284	5.87	10.95	1133.49
9	69	2011	0	0	6209	25	360	4212.65	-0.42831	1.29331	0.486648	0.480763	0.580045	3.47228	2.83	7.61	384.65
9	70	2011	0	0	12560	28	3.04399	0	-0.431912	1.43665	0.569199	0.289726	0.499706	2.94707	0.95	3.7126	100.76
9	71	2011	0	0	3756	18	0	0	-0.434491	1.32699	0.13638	0.611951	0.415641	2.06686	0.49	1.5938	39.21
10	72	2011	0	0	497435	497	6000.8	19955.4	-0.272668	1.29412	0.434879	0.526445	0.455068	3.93925	12.19	16.3392	348.617
10	73	2011	0	0	99265	239	1002.4	855	-0.391571	0.85884	0.540133	0.41033	0.267049	4.09251	12.12	12.2865	293.367
10	74	2011	0	0	257963	246	51066.9	22405.6	-0.3016	1.46526	0.486439	0.485734	0.249091	3.79729	12.31	14.2846	576.376
10	75	2011	0	0	249155	205	350	223.443	-0.372929	1.49927	0.634322	0.2986	0.199048	3.7436	11.77	13.1062	225.8
10	76	2011	0	0	68062	97	1.8	850	-0.414026	0.420796	0.45521	0.390589	1.0372	3.76653	2.64	5.0333	175.61
10	77	2011	0	0	100918	84	1458.8	0	-0.410106	0.221909	0.451834	0.471144	0.440249	4.07108	6.48	6.227	158.65
10	78	2011	0	0	153548	78	0	528.198	-0.403011	0.229915	0.457794	0.439927	0.565835	3.90822	2.41	4.8949	121.54
10	79	2011	0	0	226908	521	21387	8238.41	-0.313651	1.08571	0.532551	0.393401	0.285285	4.78691	15.94	24.6316	612.32
10	80	2011	0	0	139165	216	4300.91	26414.6	-0.356892	0.535166	0.53493	0.376783	0.407015	4.76294	24.17	15.8803	355.25
11	81	2011	0	0	223810	275	19611.2	6323.28	-0.346594	1.32509	0.435816	0.497555	0.509731	3.36799	1.6	9.071	411.34
11	82	2011	0	0	28068	88	0	0	-0.422396	0.337582	0.603993	0.350635	0.394991	3.94042	1.93	4.5813	152.68
11	83	2011	0	0	67034	173	62.5	3000	-0.402823	0.451316	0.592474	0.349548	0.306666	3.8221	4.5	4.0903	110.58
11	84	2011	0	0	16966	45	3	0	-0.429213	0.431548	0.4647	0.413915	0.340672	3.14243	3.19	2.5801	65.15
11	85	2011	0	0	22425	43	215	5000	-0.422855	0.249784	0.440376	0.375706	0.454063	3.17095	0.8	2.2061	55.94
11	86	2011	0	0	9724	38	3	2700	-0.428188	0.593036	0.530071	0.374873	0.551223	2.42922	4.19	1.7607	30.56
11	87	2011	0	0	3855	40	3	0	-0.431887	-0.0229399	0.459248	0.38349	0.599269	3.02042	2.04	1.637	36.7
11	88	2011	0	0	3178	25	0	0	-0.43376	-0.0208375	0.377353	0.460969	0.617402	2.85186	0.12	1.3303	27.43
11	89	2011	0	0	69396	61	0	17761.9	-0.399255	0.328592	0.463307	0.398883	0.536823	3.36764	2.43	2.8732	68.61
1	1	2012	0	0	689011	647	115713	76936.5	-0.0737051	2.28098	0.488443	0.554479	0.0895702	3.49408	11.54
1	2	2012	0	0	1008286	1068	46929.6	52048.3	-0.0559481	1.96805	0.0927856	0.907064	0.203273	3.70155	37.96
1	3	2012	0	0	2274385	1911	162200	281442	0.591476	1.42735	0.311352	0.686804	1.13356	3.82821	14.04
1	4	2012	0	0	1739570	2425	136051	182373	0.435807	1.7773	0.397987	0.601884	0.637566	3.45442	14.3
1	5	2012	0	0	4217729	6252	222998	348957	1.5344	1.56059	0.166824	0.826265	0.503472	4.17022	46.76
1	6	2012	0	0	5085356	1833	426393	3.4953e+06	4.81136	2.62379	0.447368	0.54886	0.457528	2.83556	21.39
1	7	2012	0	0	1808440	1267	55755.2	158196	0.219777	1.84463	0.608724	0.356105	0.382123	4.81681	84.67	37.8	2407.8
1	8	2012	0	0	2117696	1446	3.76145e+06	650005	3.79305	1.51293	0.497246	0.446235	0.613376	4.48909	39.23	24.98	1137.87
1	9	2012	0	0	1401682	552	55134.9	28770.5	-0.0732767	1.38605	0.594836	0.338741	0.432571	4.18358	3.3	16.26	780.18
1	10	2012	0	0	623551	515	1839.9	69097.5	-0.199197	1.25567	0.572781	0.33898	0.361846	3.96272	3.59	9.45	315.31
1	11	2012	0	0	138842	178	1753	14150.9	-0.377067	1.12881	0.59226	0.331267	0.372525	3.69932	12.91	7.2	224.56
1	12	2012	0	0	153574	68	7338	10297.9	-0.387472	0.529345	0.426344	0.404119	0.883992	3.81881	5.61	4.56	158.1
1	13	2012	0	0	121302	177	0	5582.9	-0.390895	0.856755	0.554354	0.34142	0.391353	3.93026	10.74	8.66	212.49
2	14	2012	0	0	701784	1192	112837	184039	0.10907	3.06122	0.164698	0.835302	0.191987	2.42039	24.69
2	15	2012	0	0	382997	405	7533.5	139004	-0.168199	1.57433	0.365225	0.609817	0.699251	3.18265	21.34
2	16	2012	0	0	1148191	661	19700.7	75517.2	-0.0771504	2.13804	0.612094	0.374182	0.586807	3.64554	19.46
2	17	2012	0	0	180722	301	4323.1	13988.8	-0.354078	2.47389	0.746608	0.241885	0.360319	3.12505	21.19
2	18	2012	0	0	1657750	2257	46076.5	112358	0.253465	1.84616	0.625716	0.338953	0.386521	4.42029	172.74	43.31	1185.95
2	19	2012	0	0	242843	318	4300.5	2402	-0.355084	1.01024	0.47515	0.423956	0.467238	3.87847	4.66	7.29	406.35
2	20	2012	0	0	158564	252	1080	592.5	-0.380834	1.10569	0.469777	0.370774	0.408056	3.98954	112.09	13.33	474.9
2	21	2012	0	0	332050	395	20018	621	-0.321276	1.01963	0.552691	0.344027	0.407625	4.12017	131.08	9.67	473.24
2	22	2012	0	0	471521	1359	1196	6401.19	-0.1944	1.41438	0.595611	0.343083	0.509879	4.42425	13.31	23.52	1062.08
2	23	2012	0	0	922829	1787	66960.8	22563.3	-0.0018459	1.49352	0.584465	0.366965	0.462613	4.64622	20.02	30.01	1442.06
3	24	2012	0	0	314295	629	4416.58	5301.69	-0.303854	1.49554	0.302423	0.695039	0.327145	4.28469	28.77	10.58	1924.76
3	25	2012	0	0	619559	517	11580	45032.5	-0.218565	1.80015	0.665777	0.323556	0.687294	3.55163	12.67	48.06	480.2
3	26	2012	0	0	156931	367	4997.2	3771	-0.360925	1.35605	0.581171	0.401344	0.627543	3.74266	14.56	65.84	318.55
3	27	2012	0	0	76511	139	6775	6685.75	-0.395859	0.492483	0.423199	0.490485	1.07386	2.56955	0.55	6.56	41.48
3	28	2012	0	0	383200	349	6751	3504	-0.325921	0.272111	0.611026	0.351276	0.675619	4.56716	8.34	55.41	337.71
3	29	2012	0	0	105491	202	0	1272.95	-0.395263	0.365079	0.495034	0.453342	0.698375	4.46935	13.32	57.63	268.79
3	30	2012	0	0	206952	278	1374	12805.1	-0.356273	0.192637	0.473151	0.446731	0.677286	4.86746	18.82	87.42	499.37
3	31	2012	0	0	9575	33	0	0	-0.431802	-0.427917	0.354851	0.53427	0.728688	3.66663	0.76	9.41	76.03
3	32	2012	0	0	37180	46	3065	7800	-0.414769	-0.359377	0.37399	0.518853	0.717199	3.58491	1.92	11.9	67.81
3	33	2012	0	0	301480	415	6250	11450	-0.322745	0.800656	0.4941	0.472288	0.565705	4.80074	30.36	32.24	927.67
3	34	2012	0	0	5950712	4246	128971	12499	1.12569	0.825204	0.58217	0.384982	0.603907	4.84545	38.96	29.37	979.72
4	35	2012	0	0	914579	819	27148.2	113249	-0.0479057	1.3579	0.441122	0.519782	0.736743	3.86723	10.52
4	36	2012	0	0	285465	645	6022.02	22310.2	-0.286384	1.46146	0.545741	0.408093	0.490987	3.612	5.33
4	37	2012	0	0	343650	530	18104	16017.5	-0.287987	1.46601	0.576181	0.355252	0.608872	3.65325	14.28	11.67	353.91
4	38	2012	0	0	249400	480	4	24400	-0.313992	1.35571	0.587882	0.342364	0.661985	3.62674	12.72	13.66	414.91
4	39	2012	0	0	916248	918	50242.4	8255.29	-0.134237	1.441	0.451389	0.245333	0.522443	4.19885	27.33	19.22	682.04
4	40	2012	0	0	303699	283	0	23224.5	-0.329806	1.43209	0.655733	0.514899	0.541363	3.88957	22.56	9.54	450.89
4	41	2012	0	0	199161	489	37320.7	17570	-0.298747	1.32226	0.644618	0.410595	0.484427	4.21936	23.83	21.27	548.78
5	42	2012	0	0	393123	492	6650.95	38397.2	-0.26885	1.41683	0.42939	0.427455	0.613724	4.10281	20.79	19.19
5	43	2012	0	0	108382	151	0	0	-0.402209	1.03977	0.610348	0.293639	0.422219	3.89304	12.22	11.26
5	44	2012	0	0	774719	202	10786.2	20338.8	-0.25895	1.2351	0.570545	0.36013	0.5655	3.76723	23.47	9.73	308.92
5	45	2012	0	0	932116	296	561.25	455	-0.253101	1.05354	0.538229	0.379568	0.671027	4.13677	1.44	12.81	363.06
5	46	2012	0	0	300454	144	1450	19025.1	-0.350164	0.952449	0.483821	0.413171	0.450528	3.82755	14.63	8.28	301.37
6	47	2012	0	0	389727	569	12669	4140.53	-0.293603	1.48274	0.431432	0.547415	0.589183	4.18281	6.03	37.58	1941.71
6	48	2012	0	0	315770	319	4497	3636.5	-0.34183	1.92812	0.570592	0.377396	0.414498	4.28662	2.11	21.58	898.78
6	49	2012	0	0	369079	485	18004	10109.6	-0.295871	1.27853	0.556697	0.375351	0.513525	4.35478	8.75	15.89	560.49
6	50	2012	0	0	51284	126	13	2920.78	-0.41098	1.13776	0.525164	0.405139	0.340213	3.78214	5.34	8.66	207.2
6	51	2012	0	0	428144	332	22382.3	20622.3	-0.289273	1.3102	0.559606	0.383587	0.500183	4.67609	27.66	21.95	868.19
6	52	2012	0	0	133439	500	723	407.5	-0.356184	0.875029	0.51077	0.392302	0.382356	4.29674	14.78	12.58	300.2
7	53	2012	0	0	537751	842	6621.16	21370.6	-0.223645	1.10725	0.402532	0.544629	0.239821	4.13613	5.81
7	54	2012	0	0	125846	170	10140.2	2400	-0.38644	0.657379	0.532849	0.362816	0.680011	3.44776	4.31
7	55	2012	0	0	46454	106	2000	310	-0.415414	0.854288	0.556467	0.355701	0.492706	3.52342	8.64	9.94	245.06
7	56	2012	0	0	79405	159	4100	10	-0.402599	0.726956	0.595611	0.349976	0.390158	3.66714	5.73	10.57	222.11
7	57	2012	0	0	56795	61	375	7148.03	-0.412755	0.369943	0.504461	0.342575	0.553059	3.04405	7.05	2.89	66.08
7	58	2012	0	0	191510	150	500	31471.3	-0.353729	0.518947	0.573876	0.329728	0.459828	4.1987	7.44	9.43	241.99
7	59	2012	0	0	294082	621	17275	3360.5	-0.299909	1.55036	0.413508	0.55993	0.364242	4.41643	49.2	42.8	1514.31
7	60	2012	0	0	849153	720	12231.5	3852.57	-0.203401	0.875925	0.499224	0.452647	0.414637	4.32188	20.17	15.09	446.23
7	61	2012	0	0	152058	315	417	10	-0.375643	1.18658	0.625596	0.352062	0.354791	4.05958	41.41	14.4	714.93
8	62	2012	0	0	110219	291	14580.1	20849.6	-0.350669	0.308056	0.197756	0.727501	0.48067	3.76908	23.86	6.53
8	63	2012	0	0	91136	91	100	4454.06	-0.406976	0.310917	0.478694	0.374344	0.615841	3.68311	1.75	2.49
8	64	2012	0	0	43149	57	0	3600	-0.419638	0.355456	0.530618	0.392886	0.821847	3.51393	1.69	3.37	82.51
8	65	2012	0	0	68159	84	3	20600	-0.393594	0.174594	0.46711	0.401215	0.619184	3.56897	1.8	3.52	73.44
8	66	2012	0	0	53436	85	551.701	1500	-0.416604	0.670764	0.585761	0.334274	0.648556	3.69809	1.57	5.87	148.8
8	67	2012	0	0	168414	120	0	1528.12	-0.394598	0.551662	0.564781	0.343309	0.49697	4.09917	5.75	6.46	237.76
9	68	2012	0	0	206287	316	23383.5	16255.7	-0.33052	1.3859	0.512881	0.562276	0.842762	3.64074	6.76	11.82	1251.83
9	69	2012	0	0	17527	26	360	9212.65	-0.420835	1.32003	0.471228	0.495185	0.594783	3.4729	4.05	8.22	424.81
9	70	2012	0	0	12570	31	3.04399	0	-0.431558	1.43525	0.567477	0.289544	0.465167	2.94233	1.39	4.01	111.28
9	71	2012	0	0	3756	18	0	0	-0.434491	1.40057	0.156065	0.599818	0.505389	2.06179	0.72	1.98	38.46
10	72	2012	0	0	511230	536	13550.8	19955.4	-0.259865	1.26459	0.43249	0.52859	0.551542	3.94893	12.07	21.69	384.711
10	73	2012	0	0	119461	257	1602.4	855	-0.385762	0.848566	0.519194	0.431737	0.308684	4.09668	16.75	15.62	323.409
10	74	2012	0	0	266815	262	51066.9	22405.6	-0.298311	1.46661	0.482076	0.492059	0.311227	3.80377	14.88	17.17	599.273
10	75	2012	0	0	272579	226	350	223.443	-0.366733	1.43895	0.607087	0.324607	0.246721	3.75068	16.33	19.01	252.01
10	76	2012	0	0	74599	104	1.8	850	-0.412163	0.370215	0.421	0.41762	1.01874	3.77345	3.2	31.28	195.99
10	77	2012	0	0	111102	93	1458.8	2100	-0.405094	0.193053	0.434281	0.486924	0.598746	4.08126	6.39	16.3	181.8
10	78	2012	0	0	153615	78	6800	558.198	-0.397541	0.190763	0.440891	0.454813	0.767383	3.91781	2.34	7.96	155.09
10	79	2012	0	0	244118	551	21387	8238.41	-0.307386	1.00992	0.474497	0.447224	0.344978	4.79248	25.32	6.58	702.24
10	80	2012	0	0	170516	243	4300.91	27254.6	-0.347796	0.465671	0.509194	0.397994	0.447147	4.76941	15	6.51	401.99
11	81	2012	0	0	248331	324	19662.2	7956.48	-0.335078	1.05134	0.433814	0.500582	0.56709	3.67072	2.81	10.917	472.4
11	82	2012	0	0	24960	89	0	0	-0.422773	0.363131	0.597714	0.358499	0.427021	3.95393	3.54	6.11	171.43
11	83	2012	0	0	75748	189	137.5	3000	-0.399496	0.499049	0.593582	0.35082	0.474379	3.82625	4.26	5.19	136.63
11	84	2012	0	0	17070	45	3	0	-0.429196	0.468828	0.459262	0.418981	0.421979	3.14587	1.69	3.84	74.93
11	85	2012	0	0	25483	47	215	8000	-0.418565	0.293926	0.457799	0.369319	0.506568	3.17388	1.62	3.01	62.34
11	86	2012	0	0	12921	40	3	4700	-0.425222	0.627823	0.539845	0.369763	0.615893	2.42922	3.8	2.24	37.05
11	87	2012	0	0	3916	45	53	0	-0.43125	0.0155926	0.461663	0.386374	0.647344	3.02723	6.23	2.23	45.24
11	88	2012	0	0	2478	25	0	0	-0.433872	-0.0104668	0.36857	0.466083	0.737422	2.85128	0.4	2.11	35.25
11	89	2012	0	0	69406	60	0	17761.9	-0.399371	0.36598	0.472251	0.39395	0.617219	3.36246	4.08	3.87	82.58
1	1	2013	0	0	768882	757	121085	82590.5	-0.0374987	2.30311	0.462497	0.537503	0.0864622	3.49657	13.49
1	2	2013	0	0	1181186	1257	65033	55321.6	0.0118612	1.95828	0.0801963	0.919804	0.237488	3.70368	37.15
1	3	2013	0	0	2570155	2334	197977	295833	0.732791	1.40628	0.298888	0.699643	0.964684	3.85009	16.87
1	4	2013	0	0	1958006	2721	139832	186506	0.512964	1.76421	0.285827	0.714173	0.736616	3.46717	17.08
1	5	2013	0	0	4840428	7066	298135	379985	1.82358	1.56117	0.151155	0.8426	0.572759	4.18037	49.95
1	6	2013	0	0	5542655	2321	512892	3.57016e+06	5.09368	2.69543	0.497691	0.499409	0.414405	2.89417	29.29
1	7	2013	0	0	2002224	1437	61721.3	168633	0.286955	1.78829	0.580612	0.38353	0.439266	4.82334	49	48.69	2505.23
1	8	2013	0	0	2405917	1810	3.77226e+06	659365	3.90072	1.53133	0.465963	0.483885	0.675532	4.50352	36.72	35.93	1183.91
1	9	2013	0	0	1445000	610	78490.9	38861	-0.0297208	1.35549	0.567238	0.366241	0.501978	4.18753	4.14	20.67	811.75
1	10	2013	0	0	694616	570	3860.17	69437.5	-0.179434	1.2446	0.550815	0.362217	0.401852	3.96462	2.88	14.95	328.07
1	11	2013	0	0	148226	207	1753	14690.9	-0.371566	1.11918	0.576608	0.348367	0.620774	3.70352	10.97	10.92	258.62
1	12	2013	0	0	184522	81	7338	21557.9	-0.368508	0.526826	0.409786	0.424846	0.688823	3.82319	5.79	6.557	176.21
1	13	2013	0	0	137328	212	0	5582.9	-0.384231	0.869968	0.548289	0.350865	0.433014	3.92967	8.3	10.1062	221.75
2	14	2013	0	0	753567	1320	120967	186613	0.141699	2.05877	0.16433	0.83567	0.226582	3.39674	22.09
2	15	2013	0	0	398488	436	8243.5	139004	-0.161524	1.63846	0.354526	0.623922	0.729885	3.18553	17.95
2	16	2013	0	0	1177999	736	19730.7	76285.7	-0.0627155	2.37112	0.619956	0.371067	0.471702	3.65321	22.14
2	17	2013	0	0	233535	383	5213.1	16039.8	-0.333047	2.47947	0.749342	0.239685	0.396527	3.13139	23.88
2	18	2013	0	0	1936922	2631	58383	123002	0.363492	1.8353	0.606983	0.359011	0.428881	4.43094	124.33	41.8534	1365.12
2	19	2013	0	0	323767	351	4300.5	2402	-0.338326	0.987178	0.461565	0.440763	0.530445	3.87888	4.46	12.45	467.74
2	20	2013	0	0	207657	287	1080	2849.13	-0.3664	1.09568	0.457606	0.38307	0.44293	3.996	125.65	15.7533	544.46
2	21	2013	0	0	335643	420	21018	621	-0.316968	1.02082	0.542109	0.355597	0.496047	4.126	107.98	14.4077	513.7
2	22	2013	0	0	504337	1494	1436	6411.39	-0.173111	1.38955	0.592919	0.353628	0.587036	4.42497	16.35	30.485	1160.98
2	23	2013	0	0	1006774	1936	70431.8	22563.3	0.0317928	1.48546	0.575672	0.376524	0.528547	4.64785	20.33	43.4185	1578.8
3	24	2013	0	0	355053	741	5448.08	5474.09	-0.283192	1.46578	0.302563	0.695061	0.369982	4.2962	22.18	13.57	2170.63
3	25	2013	0	0	721976	587	12200	46778	-0.191603	1.82988	0.662771	0.329657	0.748652	3.55563	15.9	5.83	541.54
3	26	2013	0	0	164145	412	4997.2	3771	-0.354489	1.38191	0.569512	0.41577	0.701433	3.75138	14.58	7.62	359.24
3	27	2013	0	0	77631	149	6775	8685.75	-0.392283	0.716658	0.42258	0.4937	1.16578	2.57794	2.11	6.38	46.78
3	28	2013	0	0	415167	381	6771	18634	-0.300246	0.297186	0.614025	0.352986	0.706759	4.5742	15.13	58.24	380.85
3	29	2013	0	0	124843	225	0	1272.95	-0.38948	0.416958	0.492128	0.463589	0.857674	4.47688	12.17	59.89	331.47
3	30	2013	0	0	226206	302	1374	12805.1	-0.350389	0.209318	0.469157	0.458488	0.821416	4.88439	12.56	94.04	571.94
3	31	2013	0	0	16169	36	0	6418.63	-0.423268	-0.412142	0.341122	0.548695	0.862016	3.67832	1.54	10.48	81.64
3	32	2013	0	0	37733	49	3065	7800	-0.414328	-0.320871	0.383976	0.513325	0.857749	3.59182	2.69	13.06	77.41
3	33	2013	0	0	320744	478	6250	11450	-0.312276	0.843742	0.502445	0.467505	0.584559	4.80631	47.43	38.3	949.37
3	34	2013	0	0	6534663	4773	134671	12610	1.28523	0.833631	0.597291	0.372902	0.636126	4.85039	49.33	33.44	1007.9
4	35	2013	0	0	958159	929	30463.2	114405	-0.0241146	1.37929	0.427874	0.537726	0.762164	3.87929	12.38
4	36	2013	0	0	321946	709	6022.02	31660.2	-0.262669	1.47538	0.528427	0.430104	0.508463	3.61308	4.85
4	37	2013	0	0	392331	586	18104	31127.7	-0.25687	1.46557	0.571303	0.363287	0.646253	3.65429	21.62	13.65	368.16
4	38	2013	0	0	264821	565	4	24400	-0.30155	1.34913	0.576998	0.355935	0.693241	3.62886	12.02	16.06	413
4	39	2013	0	0	937882	970	55776.4	23655.3	-0.103158	1.44308	0.574749	0.384818	0.581315	4.20335	27.33	20.49	706.79
4	40	2013	0	0	316397	322	1150	23224.5	-0.322284	1.438	0.624222	0.337127	0.548525	3.891	23.42	12.96	448.76
4	41	2013	0	0	321848	540	37320.7	20970	-0.269448	1.32302	0.517098	0.425027	0.540011	4.22362	34.03	24.54	626.18
5	42	2013	0	0	448269	553	6715.95	39717.2	-0.251386	1.42718	0.414705	0.429883	0.58268	4.10989	21.47	27.27
5	43	2013	0	0	110200	166	1620	50	-0.398809	1.03486	0.604167	0.302814	0.434057	3.89162	15.77	13.06
5	44	2013	0	0	786208	229	10786.2	22249.4	-0.251826	1.23273	0.566429	0.368397	0.592241	3.77437	22.37	13.8395	341.58
5	45	2013	0	0	929468	314	561.25	455	-0.251408	1.06438	0.53271	0.39075	0.696198	4.14027	0.53	14.8537	421.38
5	46	2013	0	0	301072	149	1450	19045.1	-0.349456	0.94374	0.488566	0.414912	0.465584	3.83255	18.42	11.7692	349.16
6	47	2013	0	0	417516	653	25499	4505.23	-0.268668	1.39838	0.423929	0.546262	0.601521	4.31026	4.91	43.57	3881.77
6	48	2013	0	0	340796	367	4997	4641.6	-0.330691	1.87676	0.56481	0.389683	0.452901	4.30798	3.43	30.67	1059.18
6	49	2013	0	0	585252	551	18204	15109.6	-0.247992	1.2845	0.546432	0.37948	0.551645	4.35607	8	18.42	660.53
6	50	2013	0	0	59227	144	13	2920.78	-0.4076	1.13707	0.523726	0.409373	0.36698	3.78283	1.75	9.55	244.18
6	51	2013	0	0	459458	381	22472.3	20971.3	-0.278072	1.31942	0.552415	0.393471	0.535343	4.67889	46.43	26.12	967.72
6	52	2013	0	0	155991	548	723	507.5	-0.346843	0.881794	0.510369	0.397396	0.409985	4.29552	19.84	14.47	354.17
7	53	2013	0	0	582683	939	25796.2	21641.4	-0.189496	1.12086	0.403373	0.553064	0.262302	4.13884	4.41
7	54	2013	0	0	136339	209	10736.1	2542	-0.379554	0.687872	0.496713	0.407083	0.737542	3.45915	4.62
7	55	2013	0	0	58860	118	2000	1310	-0.410918	0.86983	0.551084	0.365848	0.538148	3.52724	9.15	12.1131	281.42
7	56	2013	0	0	88029	174	4100	10	-0.399464	0.687281	0.588108	0.358417	0.448948	3.67478	6.2	12.905	236.04
7	57	2013	0	0	60822	68	375	7148.03	-0.411291	0.384644	0.503327	0.348857	0.602835	3.04643	6.88	3.5298	86.89
7	58	2013	0	0	189763	154	500	31471.3	-0.353537	0.521788	0.568387	0.337737	0.512913	4.19976	7.65	11.4866	291.04
7	59	2013	0	0	362019	752	17360	4362.5	-0.272522	1.64751	0.404725	0.570469	0.40656	4.3306	47.99	52.1527	1743.94
7	60	2013	0	0	928206	756	14331.5	4852.57	-0.183801	0.776444	0.491347	0.463544	0.463247	4.41968	20.9	18.3914	549.63
7	61	2013	0	0	180521	369	417	310	-0.364434	1.17156	0.615155	0.362883	0.396417	4.06971	42.51	17.5504	793.06
8	62	2013	0	0	120619	329	14608.6	26499.6	-0.338248	0.353909	0.192396	0.743042	0.524845	3.77712	9.43	7.95
8	63	2013	0	0	104779	100	100	4463.06	-0.403737	0.329338	0.449794	0.413961	0.686151	3.68688	2.45	3.04
8	64	2013	0	0	45107	65	0	3600	-0.418386	0.346341	0.523658	0.40252	0.861129	3.52282	1.5	4.104	107.95
8	65	2013	0	0	73559	87	3	25600	-0.386826	0.173939	0.472269	0.401413	0.670603	3.57319	0.92	4.2874	95.48
8	66	2013	0	0	72706	98	551.701	1500	-0.412009	0.676878	0.580756	0.342931	0.598077	3.69883	1.06	7.1519	184.65
8	67	2013	0	0	177919	130	0	6908.12	-0.385933	0.549806	0.56102	0.350563	0.549586	4.10578	6.26	7.8723	287.67
9	68	2013	0	0	334295	378	23888.5	19289.7	-0.299086	1.38653	5.17138	0.559886	0.981314	3.6478	8.16	14.39	1256.22
9	69	2013	0	0	18727	28	360	10162.6	-0.419354	1.31885	0.466902	0.505767	0.716855	3.47321	3.66	10.01	426.29
9	70	2013	0	0	13736	37	3.04399	0	-0.430667	1.43359	0.547931	0.296405	0.539509	2.93704	1.88	4.88	111.67
9	71	2013	0	0	6046	19	0	2291	-0.431463	1.43703	0.149165	0.589322	0.565005	2.05668	0.67	2.08	33.38
10	72	2013	0	0	554067	593	33799.9	25181.4	-0.224387	1.25718	0.429988	0.053147	0.644544	3.95757	16.68	24.5633	431.505
10	73	2013	0	0	123790	292	1602.4	5915	-0.375339	0.839711	0.514496	0.439264	0.352448	4.09983	18.21	16.458	354.869
10	74	2013	0	0	278545	302	296985	22405.6	-0.0955386	1.47169	0.471968	0.503322	0.357224	3.80888	13.64	17.6996	613.501
10	75	2013	0	0	297693	253	350	223.443	-0.359563	1.4308	0.602692	0.329862	0.279671	3.75677	16.45	16.7541	255.75
10	76	2013	0	0	77119	111	1.8	850	-0.41094	0.359255	0.410412	0.429141	0.987466	3.78032	3.5	7.1852	198.9
10	77	2013	0	0	112907	101	1458.8	2140	-0.403822	0.179704	0.432622	0.492472	0.684253	4.08665	6.83	8.6018	211.15
10	78	2013	0	0	150813	85	6800	618.198	-0.397098	0.197296	0.432944	0.470371	0.85849	3.92395	2.65	6.6504	182.24
10	79	2013	0	0	287262	648	21867	8238.41	-0.288739	1.01651	0.463196	0.459026	0.38245	4.7962	34.61	32.1127	821.05
10	80	2013	0	0	198677	281	5500.91	27254.6	-0.337891	0.461747	0.501546	0.40831	0.502378	4.77449	15.51	21.1825	451.76
11	81	2013	0	0	263215	380	19962.2	7956.48	-0.325889	1.03391	0.419908	0.514911	0.642103	3.67908	3.76	13.0013	520.16
11	82	2013	0	0	39782	97	0	8000	-0.410585	0.382484	0.609417	0.349047	0.473888	3.96632	3.53	6.6034	181.5
11	83	2013	0	0	94629	212	8637.5	3000	-0.387006	0.5231	0.592657	0.354167	0.447917	3.82951	8.93	6.2323	170.75
11	84	2013	0	0	18877	54	3	1000	-0.42674	0.485856	0.467826	0.414715	0.480719	3.14631	2.2	3.9092	89.74
11	85	2013	0	0	25671	48	215	8000	-0.418417	0.31501	0.469171	0.364911	0.565265	3.1768	4.06	3.4757	70.85
11	86	2013	0	0	12916	40	3	4700	-0.425223	0.639624	0.542074	0.370039	0.691668	2.42922	4.78	2.5633	47.71
11	87	2013	0	0	3958	48	53	0	-0.430891	0.0468626	0.466708	0.387097	0.717742	3.02675	2.9	2.532	59.03
11	88	2013	0	0	5253	32	0	1100	-0.431385	-0.00224046	0.371835	0.466667	0.870284	2.85302	0.45	2.1832	47.59
11	89	2013	0	0	65277	71	0	17761.9	-0.398736	0.393258	0.474189	0.397643	0.69611	3.36488	4.67	4.5073	99.47
1	1	2014	0	0	1018600	942	132313	91308.2	0.0426317	2.24307	0.444048	0.555952	0.0969785	3.56303	7.39
1	2	2014	0	0	1482343	1697	96718.4	64643.6	0.147135	1.6789	0.0728822	0.928393	0.147417	3.97837	14.63
1	3	2014	0	0	3151047	3329	253989	312027	1.00485	0.618003	0.292086	0.706709	1.07605	4.62674	15.97
1	4	2014	0	0	2622879	3356	213747	254969	0.828449	1.18825	0.275021	0.724979	0.857986	4.03601	11.72
1	5	2014	0	0	6072718	8850	342364	429729	2.31991	1.38064	0.131956	0.862757	0.589008	4.42724	50.09
1	6	2014	0	0	6339834	3665	931927	3.62108e+06	5.76939	2.16805	0.531074	0.466459	0.425508	3.49378	36.07
1	7	2014	0	0	2347571	1973	82370.4	203730	0.460375	1.53701	0.537308	0.427042	0.492495	5.03825	34.38	45.55	2732.19
1	8	2014	0	0	3169595	2586	3.87644e+06	680740	4.22033	1.32775	0.400688	0.557967	0.713884	4.79719	50.17	36.79	1291.17
1	9	2014	0	0	1655326	748	79797.3	40361	0.0226816	1.23214	0.52636	0.407252	0.582024	4.28799	3.07	19.9	885.29
1	10	2014	0	0	720328	670	3860.17	69437.5	-0.163591	1.13403	0.541803	0.371325	0.457549	4.05439	2.02	15.42	357.79
1	11	2014	0	0	251819	284	1753	18160.9	-0.342174	1.12681	0.562277	0.366576	0.684807	3.71795	12.8	10.51	283.7
1	12	2014	0	0	205028	112	7350	22557.9	-0.360481	0.844586	0.397115	0.446163	0.755233	3.53398	2.97	6.76	204.74
1	13	2014	0	0	164648	255	0	6300.9	-0.374032	1.04065	0.539591	0.3646	0.479343	3.78032	12.11	9.24	231.56
2	14	2014	0	0	865426	1594	122547	189143	0.195771	2.01817	0.16521	0.83479	0.261371	3.39614	7.31
2	15	2014	0	0	458829	529	18447.5	141604	-0.129962	1.6462	0.353445	0.627102	0.791296	3.18928	17.55
2	16	2014	0	0	1245399	879	26481.7	79166.7	-0.0265973	2.35611	0.593772	0.398322	0.504467	3.66403	25.44
2	17	2014	0	0	315907	527	5643.1	16211.6	-0.302482	2.44819	0.736628	0.253257	0.441654	3.14267	27.29
2	18	2014	0	0	2278780	3371	104484	139868	0.560379	1.84329	0.587534	0.382126	0.45759	4.445	103.51	43.65	1516.69
2	19	2014	0	0	356007	413	4300.5	2402	-0.325909	0.427929	0.451006	0.455986	1.66749	4.42688	3.69	14.25	519.67
2	20	2014	0	0	257546	347	1080	8989.13	-0.344587	1.07718	0.465497	0.385204	0.477221	4.00478	65.61	17.19	603.9
2	21	2014	0	0	349523	517	22018	826	-0.302336	0.999851	0.519822	0.384357	0.548983	4.1374	61.39	16.48	572.12
2	22	2014	0	0	525247	1657	1428	6411.39	-0.150637	1.16487	0.57888	0.369936	0.787527	4.65005	21.55	33.83	1219.09
2	23	2014	0	0	1083618	2194	71231.8	27866.8	0.0808704	2.2554	0.569758	0.386628	0.163887	3.87888	25.53	40.89	1757.84
3	24	2014	0	0	540417	967	7467.08	8454.09	-0.22221	1.43946	0.306525	0.691263	0.405929	4.30834	15.92	14.05	2410.52
3	25	2014	0	0	825983	710	11750	49268.3	-0.158188	1.83607	0.654595	0.338698	0.801707	3.56045	18.52	7.11	601.39
3	26	2014	0	0	211354	530	5347.2	7831	-0.328319	1.38396	0.561194	0.424486	0.746002	3.76006	21.14	9.53	398.94
3	27	2014	0	0	91711	163	6775	8685.75	-0.388397	0.571304	5.71609	5.9393	1.4587	2.58277	0.7	2.37	51.95
3	28	2014	0	0	479268	436	6771	18634	-0.28358	0.282989	0.536555	0.431742	0.772312	4.58164	13.79	19.34	422.94
3	29	2014	0	0	136384	281	0	11273	-0.369952	0.405971	0.448282	0.509636	0.9317	4.48192	10.47	20.12	356.19
3	30	2014	0	0	249720	372	1374	12835.1	-0.338387	0.204416	0.43125	0.499619	0.898653	4.89168	10.54	31.69	614.19
3	31	2014	0	0	18658	47	0	6418.63	-0.421579	-0.378672	0.331425	0.563423	0.85116	3.69482	1.08	3.11	90.45
3	32	2014	0	0	44637	65	1915	7800	-0.412267	2.03997	0.0333907	0.0574662	0.0878254	3.60219	1.47	4.31	85.89
3	33	2014	0	0	375205	593	6250	12050	-0.289428	0.893446	0.536022	0.436393	0.600215	4.81305	45.17	37.75	930.74
3	34	2014	0	0	7375198	5548	136139	12610	1.51126	-1.70363	0.366165	0.559256	8.60762	4.85774	57.09	37.37	1062.14
4	35	2014	0	0	1183261	1149	39967.4	139779	0.0733418	1.08088	0.425168	0.545295	0.84149	4.14899	10.76
4	36	2014	0	0	436852	804	6022.02	33294.2	-0.231401	1.01528	0.540206	0.421578	0.525913	4.07669	5.97
4	37	2014	0	0	528997	680	19599	31151.5	-0.222852	1.46154	0.556844	0.384411	0.639931	3.65713	29.75	15.29	402.34
4	38	2014	0	0	344457	602	354.005	24450	-0.284191	1.34759	0.583119	0.356829	0.74434	3.6331	15.3	11.19	470.84
4	39	2014	0	0	996065	1050	62792.4	28301.3	-0.0737369	1.41633	0.567652	0.398347	0.669805	4.21035	28.09	24.1	793.17
4	40	2014	0	0	337021	363	1155	23224.5	-0.31418	1.39613	0.60578	0.359737	0.621652	3.89467	27.95	17.73	494.79
4	41	2014	0	0	374107	578	40770.7	23985	-0.250562	1.31188	0.521437	0.43105	0.606045	4.22946	41.3	26.2	714.92
5	42	2014	0	0	499196	675	13813.3	41421.3	-0.221389	1.42088	0.385054	0.474902	0.621821	4.11855	27.17	29.62
5	43	2014	0	0	143005	197	1620	130	-0.389856	1.02864	0.570429	0.325809	0.476049	3.89549	21.61	13.98
5	44	2014	0	0	866442	284	15466.3	26774.4	-0.22383	1.25013	0.561197	0.383456	0.631211	3.77735	36.43	15.03	393.04
5	45	2014	0	0	984091	369	541.25	1563.5	-0.235035	1.05928	0.524971	0.402648	0.745515	4.14393	0.21	15.9	468.47
5	46	2014	0	0	360452	178	1450	39545.1	-0.313819	0.934621	0.482531	0.42717	0.51058	3.83687	20.68	13.34	381.62
6	47	2014	0	0	494093	785	37868.4	4589.93	-0.231006	1.11443	0.414488	0.567228	0.605145	4.56195	6.01	50.53	4041.86
6	48	2014	0	0	367554	450	5527	4641.6	-0.316256	1.58748	0.55417	0.416904	0.50695	4.57037	19.85	43.58	1256.08
6	49	2014	0	0	623559	655	18724	17909.6	-0.226149	1.28765	0.546364	0.392905	0.600634	4.35671	15.37	21.36	783.32
6	50	2014	0	0	73066	180	13	3020.78	-0.401056	1.14929	0.514516	0.423315	0.396321	3.78191	1.22	10.53	289.57
6	51	2014	0	0	540291	468	22472.3	38551.3	-0.23545	1.32695	0.543583	0.406383	0.579715	4.6825	58.83	31.08	1092.02
6	52	2014	0	0	166148	608	723	507.5	-0.338176	0.873526	0.50312	0.409394	0.454141	4.2947	14.08	16.65	399.95
7	53	2014	0	0	727328	1223	27749.5	24078.2	-0.128836	1.10209	0.366448	0.593368	0.195448	4.14313	5.96
7	54	2014	0	0	145956	263	10736.1	1142	-0.373234	0.656695	0.489469	0.417628	0.805675	3.46854	3.77
7	55	2014	0	0	62561	134	2000	1310	-0.408449	0.873252	0.547265	0.374642	0.575891	3.52194	8.92	10.47	332.81
7	56	2014	0	0	104913	207	7825.8	10	-0.389927	0.68125	0.579511	0.370433	0.486293	3.67908	6.79	11.79	255.44
7	57	2014	0	0	64130	72	375	7148.03	-0.410294	0.378697	0.490141	0.3666	0.650302	3.05353	4.58	4.05	105.5
7	58	2014	0	0	206603	177	1550	31571.3	-0.347205	0.54126	0.543098	0.370595	0.548801	4.19102	10.81	12.63	324.07
7	59	2014	0	0	731145	1041	17781.8	5307.8	-0.178422	1.66019	0.380794	0.597383	0.451048	4.33938	36.08	61.79	1930.38
7	60	2014	0	0	983292	851	17631.5	7402.57	-0.158404	0.781937	0.489721	0.470734	0.499511	4.42389	16.44	25	638
7	61	2014	0	0	256180	514	467	7518.86	-0.327304	1.1705	0.612936	0.367979	0.397206	4.08041	44.61	23.75	864.99
8	62	2014	0	0	147976	411	14573.1	27110.6	-0.323608	0.380034	0.220993	0.724	0.590915	3.78351	7.04	9.61
8	63	2014	0	0	117950	128	100	6509.18	-0.396077	0.313432	0.453223	0.415679	0.770215	3.69287	3.76	3.53
8	64	2014	0	0	51906	77	0	3600	-0.415894	0.265129	0.510599	0.416939	0.961901	3.5293	2.39	4.96	125.3
8	65	2014	0	0	78191	97	3	25600	-0.384914	0.131189	0.426771	0.449944	0.74967	3.57851	0.86	4.98	108.64
8	66	2014	0	0	76821	113	1260.2	500	-0.410137	0.666981	0.54981	0.379823	0.669197	3.69932	1.13	8.33	202.06
8	67	2014	0	0	184674	154	147	6908.12	-0.38192	0.528913	0.542351	0.374545	0.60367	4.11398	6.52	9.06	305.33
9	68	2014	0	0	417297	511	25388.5	22216.1	-0.265798	1.37945	0.522164	0.576721	0.75774	3.65351	10.6	15.49	1325.18
9	69	2014	0	0	21393	33	365.4	10162.6	-0.418338	1.32035	0.414349	0.570065	0.848163	3.47476	3.53	12.1	449.7
9	70	2014	0	0	12856	39	3.04399	0	-0.430572	1.44664	0.519888	0.328654	0.63443	2.93332	1.49	17.12	117.8
9	71	2014	0	0	6096	20	0	2291	-0.431338	1.42513	0.156642	0.586767	0.781674	2.05412	0.8	7.53	34.77
10	72	2014	0	0	652590	762	41929.9	26399.4	-0.181008	1.23885	0.440475	0.522359	0.637645	3.96481	21.7	29.9475	526.817
10	73	2014	0	0	134327	336	3233.63	5920	-0.367185	0.849244	0.51115	0.445599	0.386766	4.10281	24.31	17.916	424.934
10	74	2014	0	0	292438	361	304585	22415.6	-0.0803199	1.45958	0.46075	0.51564	0.405391	3.81242	15.76	18.9685	696.659
10	75	2014	0	0	317213	311	810	343.443	-0.349141	1.40807	0.586693	0.349769	0.318991	3.76167	15.84	18.58	317.26
10	76	2014	0	0	80587	127	1.8	850	-0.408508	0.387813	0.389887	0.463594	1.06041	3.78555	2.7	7.92	246.73
10	77	2014	0	0	131766	136	2458.81	3140	-0.394799	0.18693	0.435295	0.49508	0.752287	4.09167	6.92	9.77	238.31
10	78	2014	0	0	158055	106	6800	618.198	-0.393478	0.240249	0.422768	0.490599	0.908618	3.92927	3.26	7.42	226.84
10	79	2014	0	0	363072	760	22867	8238.41	-0.262714	0.999494	0.463943	0.46294	0.425998	4.80238	42.63	33.77	924.64
10	80	2014	0	0	241462	343	5500.91	28234.6	-0.322707	0.426571	0.455456	0.456776	0.572313	4.77946	19.92	23.37	527.65
11	81	2014	0	0	319307	495	20112.2	8171.77	-0.30309	1.02792	0.389172	0.547848	0.698763	3.68863	4.04	15.78	537.895
11	82	2014	0	0	41249	109	0	8000	-0.408942	0.342323	0.58629	0.372394	0.524014	3.98118	3.6	6.99	201.13
11	83	2014	0	0	104081	244	8637.5	3000	-0.381742	0.498934	0.581495	0.365642	0.499837	3.83708	5.96	7.5	194.36
11	84	2014	0	0	19848	63	3	1000	-0.425528	0.445464	0.435962	0.445347	0.548472	3.14544	0.79	4.44	95.03
11	85	2014	0	0	37379	58	215	9500	-0.413712	0.342035	0.475	0.367647	0.591912	3.18055	2.31	3.85	75.47
11	86	2014	0	0	15094	49	3	4850	-0.423652	0.618161	0.522253	0.393265	0.709531	2.4301	3.12	2.74	54.57
11	87	2014	0	0	4038	48	53	0	-0.430878	0.0661593	0.438382	0.421072	0.775729	3.02772	2.99	2.88	73.81
11	88	2014	0	0	13163	39	0	1100	-0.429304	0.00598703	0.319524	0.527143	0.945476	2.85244	0.23	2.33	56.88
11	89	2014	0	0	66054	81	0	17761.9	-0.397437	0.382329	0.460871	0.412923	0.745249	3.36936	6.1	4.86	119.66
1	1	2015	0	0	1595435	1365	144312	141464	0.249451	2.22303	0.417567	0.582433	0.104433	3.56388	10.58
1	2	2015	0	0	2257481	2410	127893	83556.1	0.400181	1.70005	0.0576123	0.945026	0.150173	3.97968	21.16
1	3	2015	0	0	4423720	5289	312007	367177	1.54529	0.6107	0.25781	0.741197	1.17917	4.63541	18.52
1	4	2015	0	0	3463921	4119	260423	404210	1.25503	1.17669	0.235723	0.764277	0.947477	4.0448	19.02
1	5	2015	1	0	8192122	11426	421855	519609	3.12323	1.40281	0.115543	0.879614	0.570449	4.42974	65.5
1	6	2015	1	0	7914393	5517	1.11524e+06	3.80402e+06	6.58715	2.19581	0.513659	0.48448	0.291489	3.49893	48.64
1	7	2015	0	0	3132752	2999	105445	232240	0.755997	1.49592	0.50756	0.457218	0.531292	5.0505	37.89	38.63	2809.31
1	8	2015	1	0	4354100	4083	3.89744e+06	740754	4.6682	1.33102	0.371974	0.590138	0.742109	4.83541	64.15	33.36	1389.21
1	9	2015	0	0	2076377	1021	108172	59403.6	0.165576	1.21804	0.4959	0.438441	0.625885	4.29524	16.57	15.02	958.29
1	10	2015	0	0	826547	828	4540.17	71546.9	-0.125232	1.11822	0.523579	0.391471	0.494493	4.07312	2.73	11.4	374.5
1	11	2015	0	0	415955	415	2253	32922.1	-0.283855	1.11395	0.543321	0.388334	0.739267	3.74242	20.5	8.94	301.25
1	12	2015	0	0	231594	161	8345	30057.9	-0.341367	0.825768	0.371227	0.474303	0.729052	3.55277	2.09	5.29	204.95
1	13	2015	0	0	216271	334	150	6300.9	-0.356413	1.00935	0.520847	0.383498	0.551749	3.79885	8.29	7.72	235.07
2	14	2015	0	0	1394744	2004	135539	189996	0.339513	1.99421	0.154136	0.845864	0.306706	3.39298	7.73
2	15	2015	0	0	614102	681	23116	147379	-0.0772449	1.64301	0.338911	0.639793	0.832674	3.19593	25.32
2	16	2015	0	0	1420137	1122	27365.7	83398.6	0.0351763	2.40032	0.546067	0.446873	0.492614	3.67755	26.18
2	17	2015	0	0	423302	721	17907.1	25695.3	-0.24227	2.36541	0.718712	0.271472	0.505736	3.15843	25.92
2	18	2015	1	0	2889888	4254	124007	179080	0.820547	1.75339	0.530741	0.438771	0.532794	4.46118	99.18	51.4	1663.83
2	19	2015	0	0	373089	465	6500.5	3958	-0.313596	0.392171	0.430452	0.47928	1.74987	4.42664	4.68	17.3	547.09
2	20	2015	0	0	299443	393	1080	9639.13	-0.331791	1.05365	0.450244	0.400146	0.390297	4.00679	48.08	17.7	637.99
2	21	2015	0	0	380412	588	22318	826	-0.288837	0.975243	0.517834	0.387233	0.617592	4.13964	69.05	17.8	643.84
2	22	2015	0	0	566477	1825	1428	6483.32	-0.124254	1.12565	0.55502	0.394415	0.856211	4.65119	32.25	36.5	1225.16
2	23	2015	1	0	1206913	2477	81831.8	27906.8	0.14225	2.21702	0.55347	0.403484	0.157912	3.87826	28.26	51	1794.43
3	24	2015	0	0	832935	1446	13877.1	42704.6	-0.0761966	0.904914	0.305328	0.692496	0.406259	4.83318	24.49	18.27	2663.64
3	25	2015	0	0	977077	919	15615.9	52525.7	-0.102876	1.08841	0.636331	0.358544	0.789032	4.26042	20.44	12.33	664.541
3	26	2015	0	0	284873	681	6207.2	12932.5	-0.29252	0.62346	0.550825	0.435824	0.781067	4.53228	31.41	15.48	440.837
3	27	2015	0	0	100000	185	1875	8685.75	-0.388402	1.12693	0.396446	0.52987	1.94942	2.20937	0.59	40.46	57.41
3	28	2015	0	0	515391	508	6751	18634	-0.269386	0.44054	0.517194	0.450562	0.827632	4.40513	15.74	21.42	467.35
3	29	2015	0	0	163625	345	1000	11373	-0.357187	0.515465	0.427729	0.529771	0.992697	4.36004	15.93	21.83	380.31
3	30	2015	0	0	319005	516	1374	13535.1	-0.309661	0.29247	0.414308	0.5189	0.953819	4.8	15.67	34.07	630.73
3	31	2015	0	0	20899	58	1	6418.63	-0.41993	0.166851	0.30544	0.587427	0.902304	3.15444	0.89	3.71	94.08
3	32	2015	0	0	48687	82	5015	7800	-0.407151	-0.258059	0.311414	0.589947	0.919283	3.60875	2.04	5.08	93.73
3	33	2015	0	0	426037	725	6250	12050	-0.265827	0.678476	0.456621	0.516259	0.689248	4.94528	49.24	42.66	936.31
3	34	2015	1	0	8150735	6206	157739	23362	1.7412	0.733298	0.504738	0.468267	0.716692	4.96284	54.44	40.37	1098.22
4	35	2015	1	0	1375105	1476	49830.9	148077	0.159389	1.30941	0.407613	0.565617	0.891284	3.89488	15.96
4	36	2015	0	0	593276	958	21496.7	38891.7	-0.169841	1.47612	0.486972	0.479759	0.558018	3.63732	13.14
4	37	2015	0	0	604850	802	20241.9	52551.5	-0.172153	1.43425	0.547732	0.39696	0.696589	3.65713	37.03	17.37	418.73
4	38	2015	0	0	335010	615	304	26520	-0.281908	1.35813	0.596798	0.349119	0.656253	3.63495	20.04	11.86	491.74
4	39	2015	0	0	1089920	1175	76702.4	39831.3	-0.0202013	1.38217	0.548313	0.420923	0.73378	4.21435	28.5	24.68	888.48
4	40	2015	0	0	362651	421	2230	23224.5	-0.302428	1.33026	0.588496	0.381089	0.747002	3.89488	26.47	19.22	522.72
4	41	2015	1	0	518183	713	42130.6	34045	-0.199504	1.2929	0.502419	0.454495	0.655546	4.23266	38.59	26.94	781.29
5	42	2015	0	0	660780	882	16922.8	49094	-0.16034	1.41929	0.392725	0.554248	0.645185	4.12342	27.1	36.77
5	43	2015	0	0	357539	238	1620	120130	-0.217562	1.00982	0.579578	0.383977	0.52209	3.88957	28.48	17.19
5	44	2015	1	0	958937	373	18066.3	37212.7	-0.184978	1.23809	0.538085	0.409359	0.683259	3.77735	26.76	16.43	430.4
5	45	2015	0	0	1046274	427	552.25	6853.5	-0.212436	1.03774	0.508718	0.422035	0.777506	4.14218	0.32	17.61	494.58
5	46	2015	0	0	392747	226	1461.73	39245.1	-0.303363	0.920145	0.462216	0.451426	0.542239	3.83751	29.9	14.92	405.04
6	47	2015	0	0	561723	956	38389.4	24619.9	-0.177478	1.04303	0.389337	0.593389	0.578387	4.57492	7.38	42.38	3987.45
6	48	2015	0	0	488664	563	6527	7480.45	-0.279749	1.55864	0.536799	0.434963	0.552221	4.57595	28.32	35.87	1231.42
6	49	2015	1	0	890057	776	20264	18439.6	-0.167694	1.27455	0.538698	0.402577	0.668357	4.35645	17.32	22.89	813.58
6	50	2015	0	0	90389	225	13	3030.78	-0.393	1.11109	0.507877	0.431045	0.429395	3.77712	0.71	15.21	319.62
6	51	2015	0	0	588033	560	32672.3	41666.1	-0.205442	1.29624	0.52873	0.421981	0.632207	4.68158	130.11	34.06	1189.47
6	52	2015	0	0	181619	701	723	807.5	-0.324453	0.850546	0.495033	0.419873	0.501259	4.29114	72.92	14.09	450.68
7	53	2015	1	0	1013992	1629	30515	30900.2	-0.0257155	1.08243	0.347839	0.613826	0.201528	4.15183	8.29
7	54	2015	0	0	218785	390	11015.1	2502	-0.344985	0.621586	0.476725	0.43398	0.880961	3.48278	5.5
7	55	2015	0	0	71356	163	2000	2046.8	-0.402823	0.831007	0.528746	0.39455	0.607117	3.53106	10.91	10.17	351.48
7	56	2015	0	0	134308	240	7825.8	10	-0.38137	0.639783	0.572541	0.378283	0.53818	3.68437	8.65	11.84	264.01
7	57	2015	0	0	92198	109	375	7166.03	-0.401459	0.348728	0.474008	0.380922	0.714853	3.05306	4.74	4.12	112.54
7	58	2015	0	0	262483	236	1580	32771.3	-0.330021	0.502905	0.522918	0.391576	0.609301	4.19464	10.8	12.56	343.35
7	59	2015	0	0	1496721	1610	19866.8	7093.32	0.013943	1.64973	0.365045	0.614765	0.490168	4.34588	27.1	63.11	2053.11
7	60	2015	0	0	1236577	1025	22091.5	7399.51	-0.0940877	0.757826	0.48095	0.481166	0.547501	4.42652	17	27.13	699.96
7	61	2015	0	0	370676	706	6575	7818.86	-0.281313	1.13512	0.605843	0.376529	0.43051	4.08933	50.87	24.44	928.69
8	62	2015	0	0	221238	563	15458.1	31875.6	-0.288086	0.349517	0.202593	0.744396	0.584937	3.77161	8.22	10.66
8	63	2015	0	0	161234	163	100	10701.2	-0.380417	0.254528	0.431792	0.438901	0.84253	3.71674	3.39	4.02
8	64	2015	0	0	68489	105	0	3615	-0.409948	0.201081	0.489154	0.43796	1.08051	3.53223	4.27	5.5	134.96
8	65	2015	0	0	92251	117	3	28300	-0.377326	0.0812041	0.395333	0.483261	0.835368	3.58324	2.5	5.67	124.94
8	66	2015	0	0	100493	139	1260.2	500	-0.403314	0.619647	0.517921	0.41208	0.740172	3.70155	2.27	9.31	215.87
8	67	2015	0	0	204439	205	147	6908.12	-0.372782	0.482467	0.504777	0.412155	0.669786	4.11235	7.15	9.37	310.58
9	68	2015	0	0	701345	712	35488.5	32584.6	-0.177389	1.34834	0.536632	0.588684	0.853421	3.65765	15.42	18.75	1243.17
9	69	2015	0	0	22466	36	1165.6	10162.6	-0.417176	1.29107	0.40088	0.609528	0.961094	3.47166	2.92	12.84	421.87
9	70	2015	0	0	14638	47	3.04399	0	-0.429349	1.44801	0.51412	0.332284	0.705546	2.92585	2.48	19.92	110.51
9	71	2015	0	0	6198	23	0	2291	-0.430969	1.45045	0.153721	0.579186	0.866163	2.04769	1	8.41	39.13
10	72	2015	0	0	889589	980	49129.9	32459.4	-0.105191	1.02818	0.418057	0.544392	0.620266	4.16044	27.6	29.4685	553.626
10	73	2015	0	0	143549	392	3289.03	5920	-0.359092	0.678551	0.518118	0.495471	0.459382	4.19419	30.33	19.3394	469.635
10	74	2015	0	0	413042	429	338014	22456.5	-0.0264159	1.1016	0.43343	0.542447	0.372142	4.12552	17.91	19.8589	756.266
10	75	2015	0	0	337555	353	1320	368.443	-0.340533	1.36112	0.551501	0.381181	0.374608	3.76167	20.12	19.79	358.21
10	76	2015	0	0	94528	138	1219.8	1000	-0.403858	0.392613	0.369344	0.485143	1.17746	3.78669	5.39	8.43	278.58
10	77	2015	0	0	157002	186	2458.81	3140	-0.384907	0.197937	0.43106	0.501222	0.909656	4.08379	6.92	10.91	262.37
10	78	2015	0	0	163288	132	6800	618.198	-0.38959	0.251221	0.40904	0.507061	1.07917	3.92395	4.19	8.54	251.61
10	79	2015	1	0	430028	887	22867	12003.4	-0.23295	0.96162	0.430805	0.493792	0.442628	4.80016	48.93	36.46	1050.55
10	80	2015	0	0	277393	448	5500.91	29058.9	-0.303734	0.401587	0.443529	0.469796	0.616492	4.7839	22.43	25.72	595.93
11	81	2015	0	0	434469	643	23041.7	14545.3	-0.25795	1.00068	0.371515	0.566953	0.692868	3.69237	4.26	16.92	555.63
11	82	2015	0	0	46192	122	6	8025	-0.406595	0.304046	0.570857	0.389062	0.573144	3.99912	6.6	7.55	213.92
11	83	2015	0	0	131033	272	8562.5	3500	-0.373666	0.450186	0.553697	0.393266	0.566996	3.83795	7.43	8.99	195.19
11	84	2015	0	0	22700	80	3	1210	-0.422843	0.385785	0.386973	0.491999	0.625986	3.14372	1.29	4.51	102.1
11	85	2015	0	0	49313	72	215	9500	-0.410167	0.320157	0.452716	0.393626	0.653018	3.17764	2.73	4.44	86.04
11	86	2015	0	0	15085	59	3	4700	-0.422645	0.606066	0.505922	0.412842	0.772021	2.42745	7.18	3.13	61.95
11	87	2015	0	0	4571	64	53	2.55	-0.428911	0.0633639	0.42108	0.442827	0.837601	3.02383	3.53	3.27	78.94
11	88	2015	0	0	12682	46	0	1100	-0.428558	-0.00661743	0.290569	0.560657	1.04862	2.84433	0.56	2.4	64.45
11	89	2015	0	0	70072	106	0	17761.9	-0.39386	0.356101	0.428638	0.446838	0.828675	3.36695	7.92	5.66	133.59
1	1	2016	0	0	2108474	2072	171108	176831	0.474862	2.24043	0.399903	0.600086	0.117499	3.56445	138.24
1	2	2016	0	0	2869130	3149	221800	104952	0.683068	1.71222	0.0464898	0.947287	0.178086	3.98155	115.96
1	3	2016	0	0	5982240	7441	398377	378523	2.12774	0.632503	0.218162	0.781015	1.0557	4.66485	384.94
1	4	2016	0	0	4640688	5493	360027	511968	1.80298	1.1765	0.214662	0.785319	0.846202	4.06389	131.15
1	5	2016	1	1	10878434	14009	568457	880729	4.37252	1.42015	0.101925	0.894032	0.415429	4.4358	324.06
1	6	2016	1	1	9419026	7438	1.2332e+06	3.98344e+06	7.34582	2.32359	0.52728	0.47128	0.297492	3.51333	1170.67
1	7	2016	0	0	4446660	4322	169439	277566	1.22201	1.49168	0.474839	0.490548	0.551802	5.05752	734.44	65.71	2966.35
1	8	2016	1	1	6049047	6107	3.96311e+06	913101	5.4197	1.33738	0.340556	0.625111	0.718532	4.91192	1182.93	53.01	1538.16
1	9	2016	0	0	2441153	1340	116922	66580.4	0.276077	1.24128	0.46306	0.474104	0.567445	4.29919	349.16	23.7	1063.82
1	10	2016	0	0	940525	1052	5632.17	75839.9	-0.0751287	1.14792	0.502313	0.416262	0.512703	4.07499	317.25	18.71	436.23
1	11	2016	0	0	653480	766	14272.9	65270.2	-0.159274	1.14934	0.525656	0.408757	0.678897	3.74479	168.04	14.06	332.08
1	12	2016	0	0	274722	224	8445.5	30983.8	-0.325991	0.879618	0.34407	0.510418	0.680501	3.5542	106.7	8.13	186.6
1	13	2016	0	0	316394	454	155.435	7910.9	-0.324583	1.03066	0.50224	0.404275	0.585909	3.79997	151.29	12.1	242.88
2	14	2016	0	1	1675047	2335	207497	231820	0.526903	2.26466	0.381966	0.602423	0.151699	3.65842	119.13
2	15	2016	0	0	889993	1085	37456	161364	0.0411192	1.31104	0.342293	0.637391	0.8213	3.61092	215.89
2	16	2016	0	0	2071074	1363	57348.8	130438	0.243292	2.23525	0.569138	0.424011	0.545602	3.78646	289.21
2	17	2016	0	0	566691	1004	22665.5	34851.4	-0.172225	1.43918	0.716354	0.275235	0.492623	4.15732	1230
2	18	2016	1	1	3939335	5403	154937	297470	1.27882	1.35196	0.385052	0.596763	0.728789	4.8339	616.97	51.5	1810.96
2	19	2016	0	0	467700	574	8851.5	4888	-0.28282	1.24249	0.608904	0.330345	0.420965	3.93183	234.34	18.67	542.8
2	20	2016	0	0	404297	480	1180	9939.13	-0.304465	1.10698	0.443857	0.40534	0.401423	3.96081	459.35	21.17	666.21
2	21	2016	0	0	469170	707	27318	2316	-0.255082	0.938125	0.516181	0.393639	0.640223	4.22098	737.95	21.09	700.49
2	22	2016	0	0	929983	2067	9681	29775.7	-0.0054941	1.12899	0.561028	0.389323	0.646554	4.65014	194.83	42.4	1185.14
2	23	2016	1	0	1324712	2811	133382	30594.3	0.244361	1.11179	0.597311	0.36141	0.632972	5.0113	187.61	55.8	1762.48
3	24	2016	0	1	1142334	2119	11362.1	48021.4	0.0560302	0.931395	0.281739	0.716166	0.421943	4.82382	92.69	20.8	2872.74
3	25	2016	0	0	1103007	1205	15865.9	53756.7	-0.0476594	1.08741	0.616887	0.378207	0.807823	4.27625	162.75	14.29	656.809
3	26	2016	0	0	445005	1267	9977.2	14607.8	-0.193307	0.623737	0.533494	0.452748	0.811609	4.55082	69.83	18.54	571.609
3	27	2016	0	0	118987	226	1875	8685.75	-0.380562	1.04892	0.377252	0.547172	1.93381	2.30358	52.8	3.38	61.79
3	28	2016	0	0	581875	643	8671	19894	-0.240009	0.456684	0.498946	0.461947	0.852937	4.4151	71.14	23.97	487.65
3	29	2016	0	0	216313	572	2000	16373	-0.315775	0.535587	0.408181	0.54926	1.02364	4.36348	76.23	24.73	422.65
3	30	2016	0	0	383472	682	1374	18320.8	-0.274577	0.296853	0.39504	0.535924	0.986725	4.81129	69.87	38.28	673.9
3	31	2016	0	0	37261	81	1	6418.63	-0.414623	0.186283	0.285948	0.607875	0.906026	3.16082	27.89	4.62	102.12
3	32	2016	0	0	68155	135	5015	7800	-0.397825	0.159416	0.296278	0.607738	0.920911	3.21487	30.21	6.14	99.5
3	33	2016	0	0	510030	1033	2650	15150	-0.215695	0.694579	0.440178	0.531811	0.709605	4.95526	242.93	44.59	994.08
3	34	2016	1	0	9364187	7165	162195	23540.4	2.05078	0.775403	0.484446	0.490656	0.733076	4.95477	115.26	44.83	1113.01
4	35	2016	1	1	1670310	1901	78922.3	173647	0.307937	1.08389	0.409041	0.566766	0.912284	4.1634	109.56
4	36	2016	0	1	672964	1112	22677.7	43180.3	-0.133355	1.07584	0.483663	0.48806	0.561728	4.09251	143.03
4	37	2016	0	0	772500	907	22132.6	52554.1	-0.131619	1.05885	0.547038	0.404419	0.728951	4.04743	4750.56	20.43	537.29
4	38	2016	0	0	365294	679	5729	26620	-0.265128	1.20582	0.593107	0.35717	0.701976	3.79369	4350.8	13.47	534.16
4	39	2016	0	0	1264594	1301	114056	50571.3	0.0641429	1.19031	0.540082	0.431686	0.723291	4.42485	7808.95	27.79	939.77
4	40	2016	0	0	464741	509	2230	23224.5	-0.275838	1.01342	0.578195	0.393054	0.691307	4.22844	5641.44	20.36	543.78
4	41	2016	1	0	868216	920	35527.9	52500	-0.104229	1.12375	0.500912	0.46162	0.66942	4.42413	6400.61	29.95	841.93
5	42	2016	0	1	836270	1181	37097.7	47732	-0.0826911	1.41598	0.363767	0.51338	0.67943	4.131	860.05	40.78
5	43	2016	0	0	421120	286	1620	143706	-0.175606	0.979099	0.556188	0.368481	0.552131	3.88916	900.29	18.93
5	44	2016	1	0	1094891	470	29651.2	57724.9	-0.119906	1.12218	0.526691	0.423248	0.702631	3.92158	1534.7	18.93	486.85
5	45	2016	0	0	1182140	554	1882.25	17779.5	-0.162686	1.01514	0.508278	0.426543	0.80075	4.1892	1915.37	20.53	525.14
5	46	2016	0	0	473980	311	1511.73	57730.1	-0.259867	0.89864	0.45091	0.46747	0.565257	3.87287	1906.46	17.55	429.82
6	47	2016	0	1	673845	1157	64375.8	31388.1	-0.10776	1.01085	0.38289	0.600078	0.543831	4.57718	402.18	46.31	4063.11
6	48	2016	0	0	585911	717	6697	7580.45	-0.245928	1.52968	0.523667	0.447954	0.592713	4.58047	543.03	39.03	1215.44
6	49	2016	1	0	1037460	932	21189	27682.7	-0.114893	1.2712	0.5368	0.405639	0.695548	4.36983	326.83	24.71	837.96
6	50	2016	0	1	106543	291	18.1	3085.78	-0.382609	1.26125	0.514553	0.4265	0.450211	3.6504	265.57	12.03	342.4
6	51	2016	0	0	763464	719	32729.2	47232.6	-0.152605	1.22472	0.529092	0.424588	0.661622	4.76788	518.84	38.17	1188.98
6	52	2016	0	0	242226	844	823	1143.4	-0.29755	0.925078	0.498115	0.422341	0.554441	4.23135	230.8	20.67	516.69
7	53	2016	1	1	1198675	2037	38116.2	42693.2	0.0707889	0.873751	0.335429	0.62735	0.195113	4.35491	25.18
7	54	2016	0	1	310898	520	21312.1	3570.3	-0.305646	0.541048	0.467149	0.44731	0.95898	3.57431	23.98
7	55	2016	0	0	102125	203	2100	2046.8	-0.393146	0.783802	0.51436	0.411979	0.579751	3.58157	222.14	11.09	333.92
7	56	2016	0	0	171867	307	7825.8	310	-0.367186	0.604543	0.562681	0.387296	0.569687	3.73337	76.27	12.46	260.55
7	57	2016	0	0	236184	258	1125	7193.53	-0.360404	0.51662	0.466738	0.397592	0.756676	2.88424	51.18	4.06	113.24
7	58	2016	0	0	286046	286	1586	32771.3	-0.320391	0.668682	0.514896	0.400104	0.650598	4.03442	119.38	13.79	356.46
7	59	2016	0	0	2229399	2466	45148.8	16504.3	0.261774	1.1507	0.354506	0.625782	0.513934	4.85234	382.53	64.17	2063.28
7	60	2016	0	0	1469626	1339	35528.2	27837.9	0.0133318	0.776051	0.473099	0.490158	0.583704	4.42293	304.47	28.69	724.85
7	61	2016	0	0	505902	920	14995	9044.36	-0.226564	0.921988	0.599336	0.383966	0.454042	4.31669	336.73	26.31	901.16
8	62	2016	0	0	405450	753	15458.1	32515.6	-0.235728	0.376087	0.204329	0.746786	0.583236	3.77986	50.5	9.75
8	63	2016	0	0	186227	222	100	10711.2	-0.369495	0.279478	0.384572	0.491622	0.846813	3.71989	75.08	3.86
8	64	2016	0	0	77628	136	0	3715	-0.404739	0.546536	0.417428	0.51321	1.06626	3.20599	112.71	5.03	146.31
8	65	2016	0	1	81911	133	83.835	8350	-0.399193	0.499336	0.367209	0.521271	0.825543	3.21044	101.22	5.44	134.54
8	66	2016	0	0	122495	173	1830.2	1284.5	-0.394491	0.721231	0.485843	0.44517	0.763968	3.60305	96.99	8.96	226.46
8	67	2016	0	0	237124	264	147	6938.73	-0.360613	0.724067	0.490689	0.428874	0.699649	3.8601	121.2	9.89	302.27
9	68	2016	0	1	1061705	965	37218.5	69404.4	-0.0480118	1.39128	0.545724	0.575561	0.877255	3.66331	119.54	19.96	1083.99
9	69	2016	0	0	22976	38	1126.4	18322.6	-0.407825	1.39742	0.380439	0.590583	1.19385	3.46948	97.9	13.88	367.85
9	70	2016	0	0	14742	60	3.04399	0	-0.427804	1.51036	0.509597	0.336632	0.721037	2.91831	84.92	6.77	96.36
9	71	2016	0	0	6606	28	0	2391	-0.430205	1.52153	0.138917	0.58842	0.876293	2.04122	37.03	2.74	36.6
10	72	2016	0	0	1134967	1299	58145.1	42285.4	-0.0105403	0.966528	0.411465	0.549244	0.762906	4.21213	105.95	34.5198	575.547
10	73	2016	0	0	187490	473	3289.03	7781.35	-0.340512	0.774742	0.481846	0.475591	0.4597	4.17131	150.14	22.1742	494.691
10	74	2016	0	0	498912	572	339214	22894.8	0.0054993	1.09694	0.407132	0.568089	0.408362	4.12875	45.18	22.9118	788.922
10	75	2016	0	0	358890	408	1460	368.443	-0.330563	0.981767	0.528068	0.402147	0.415137	4.14155	214.47	22.68	404.56
10	76	2016	0	0	145757	194	1369.8	1000	-0.389004	0.670968	0.365015	0.487367	0.803086	3.52636	27.92	10.04	314.63
10	77	2016	0	0	198560	275	5158.81	3909.9	-0.364825	0.620568	0.422217	0.511905	0.945279	3.68387	57.62	13.1	273.33
10	78	2016	0	0	177181	176	6800	618.198	-0.382209	0.657979	0.414624	0.504577	1.10673	3.56105	33.5	10.39	262.93
10	79	2016	1	0	528346	1090	25867	15103.4	-0.18761	0.852933	0.407545	0.51507	0.4769	4.91998	162.94	42.75	1084.41
10	80	2016	0	0	348673	590	5500.91	29068.9	-0.275692	0.594422	0.432023	0.484358	0.605952	4.6511	167.25	29.9	669.9
11	81	2016	0	1	575320	844	23224.2	19189.1	-0.206607	0.836295	0.373836	0.567108	0.701519	3.85925	72.76	19.16	572.1
11	82	2016	0	0	66425	158	6	8029.25	-0.399139	0.777735	0.562626	0.399062	0.585088	3.5562	89.78	8.77	223.32
11	83	2016	0	0	151931	338	8612.5	3500	-0.362545	0.702105	0.532877	0.415247	0.586063	3.59759	54.35	10.89	192.09
11	84	2016	0	0	31540	87	3	1210	-0.420614	0.605631	0.377719	0.507078	0.646594	2.94549	40.47	5.34	105.15
11	85	2016	0	0	61677	102	215	9500	-0.404674	0.581229	0.444315	0.407052	0.669482	2.94128	37.53	5.14	97.3
11	86	2016	0	0	17790	89	263	4700	-0.418482	0.626227	0.501259	0.421212	0.781507	2.43274	23.39	3.6	68.44
11	87	2016	0	0	6584	77	53	2.55	-0.427063	0.486082	0.415321	0.4577	0.856389	2.62104	54.73	3.81	83.7
11	88	2016	0	0	33193	63	1070	1100	-0.422442	0.48703	0.287141	0.571021	1.07968	2.37769	31.85	2.82	69.47
11	89	2016	0	0	75305	150	0	18289.9	-0.38727	0.585553	0.414646	0.468603	0.85665	3.16336	62.73	6.72	131.87
1	1	2017	0	0	2703274	3061	215421	201777	0.748817	2.26588	0.381506	0.618494	0.120086	3.54962	12.34
1	2	2017	0	1	3798802	4227	324882	140897	1.07989	1.68173	0.0395923	1.01033	0.175417	3.97218	19.72
1	3	2017	0	1	8120471	10767	573194	458447	3.08718	0.606965	0.200404	0.798635	0.826662	4.72562	28.68
1	4	2017	0	1	5901416	6805	404458	541674	2.22627	1.22011	0.207693	0.792324	0.579649	4.02892	17.04
1	5	2017	1	1	14058130	16846	692394	1.03212e+06	5.47908	1.46409	0.0986165	0.897976	0.436157	4.45435	70.65
1	6	2017	1	1	10979781	9714	1.38892e+06	4.08495e+06	8.09871	2.44832	0.486033	0.513134	0.185765	3.5582	66.85
1	7	2017	1	1	6497476	6425	368129	342174	2.02586	1.39191	0.459955	0.50685	0.550138	5.10897	49.57	70.05	3293.09
1	8	2017	1	1	8021779	9022	4.09145e+06	1.06021e+06	6.34207	1.51985	0.288041	0.687196	0.552134	4.99451	96.86	62.85	1821.88
1	9	2017	0	0	2811656	1998	136978	77728	0.440753	1.17966	0.447757	0.488412	0.46994	4.30271	22.1	25.58	1134.56
1	10	2017	0	0	1126755	1379	6806.8	74245.9	-0.007897	1.09175	0.497081	0.421401	0.547032	4.07923	5.04	20.63	541.05
1	11	2017	0	0	885258	1097	14425.9	78755.2	-0.0683831	1.08587	0.518362	0.415968	0.556756	3.75887	13.12	16.23	403.54
1	12	2017	0	0	415554	360	19445.5	38026.3	-0.270993	0.814289	0.328825	0.52031	0.725903	3.56388	3.46	9.13	214.84
1	13	2017	0	0	526671	934	1806.43	8565.9	-0.232667	0.982807	0.499331	0.403933	0.639749	3.79549	7.76	13.09	305.6
2	14	2017	0	1	2206271	2848	227722	275295	0.736179	1.42547	0.374339	0.61193	0.358577	4.50976	19.52
2	15	2017	0	0	1444821	1874	42524.8	251533	0.32637	1.40952	0.352373	0.62915	0.711983	3.62434	23.89
2	16	2017	0	0	2711751	1846	86651.5	157922	0.45594	2.35351	0.59743	0.396807	0.454111	3.79098	15.89
2	17	2017	1	0	664884	1230	24905.5	37105.5	-0.125748	1.5067	0.733042	0.259838	0.739205	4.2017	30.57
2	18	2017	1	1	5310292	6792	224327	318219	1.73866	1.35203	0.348642	0.634555	0.54046	4.86291	89.17	65.78	6862.52
2	19	2017	0	0	570102	715	10331.5	15239	-0.237271	1.26214	0.587107	0.357008	0.40266	3.93378	11.34	19.04	598.01
2	20	2017	0	0	545501	667	2180	11759.1	-0.257197	1.10372	0.426498	0.42562	0.403977	3.96272	55.79	29.62	721.06
2	21	2017	0	0	597140	870	27238	3991	-0.213763	0.966843	0.518577	0.401975	0.619866	4.22244	70.26	24.4	762.49
2	22	2017	1	0	1164560	2330	9681	61018.8	0.0974604	1.11603	0.584734	0.370845	0.61197	4.69592	25.55	42.73	1206.04
2	23	2017	1	0	1568349	3175	145595	32079	0.337305	1.2191	0.609251	0.356147	0.547792	5.01197	30.83	61	1854.54
3	24	2017	0	1	1418339	2525	21336.6	149218	0.268063	0.92207	0.240547	0.757553	0.372875	4.81697	49.13	24.2	1573.11
3	25	2017	1	1	1274279	1454	16668.3	54605.4	0.0104435	1.05121	0.585362	0.40996	0.857104	4.27819	25.08	17.18	728.518
3	26	2017	0	0	620962	1653	9488	22423.3	-0.11165	0.624242	0.491869	0.496099	0.819706	4.5486	42.06	24.07	655.827
3	27	2017	0	0	167313	289	1977	10711.2	-0.363136	1.07992	0.343802	0.586394	1.64443	2.31747	1.79	3.91	67.48
3	28	2017	0	0	709837	829	16412	20951	-0.190436	0.393771	0.424814	0.535196	0.918466	4.42509	22.97	27.67	545.31
3	29	2017	0	0	287136	857	2000	15153	-0.272369	0.53814	0.390976	0.568094	1.022	4.37551	23.87	27.62	464.97
3	30	2017	0	0	482313	929	1884	18600.8	-0.229104	0.320639	0.367495	0.565792	0.95416	4.82085	21.81	43.89	750.37
3	31	2017	0	0	61835	99	16	6418.63	-0.408584	0.188328	0.234031	0.665687	0.861617	3.19048	0.28	5.34	114.46
3	32	2017	0	0	74407	178	5015	7800	-0.391777	0.177149	0.286104	0.626049	0.881744	3.23829	3.58	7.31	109.22
3	33	2017	0	0	595177	1312	2830	15200	-0.16916	0.693258	0.409509	0.564263	0.714294	4.96201	57.93	49.8	1052.69
3	34	2017	1	1	10326333	8489	160299	26777.3	2.36159	0.798277	0.44009	0.537403	0.723043	4.95166	53.18	50.14	1139.41
4	35	2017	1	1	2255027	2408	102338	185539	0.492476	1.15132	0.425404	0.552792	0.764796	4.18006	24.58
4	36	2017	0	1	818825	1295	41474.3	64965	-0.0494338	1.13044	0.505279	0.471969	0.553862	4.10858	22.77
4	37	2017	0	1	908491	1048	21810.8	66491.6	-0.0781762	1.09236	0.545009	0.412549	0.726473	4.05422	31.07	20.47	625.74
4	38	2017	0	1	488486	787	9731.4	34819.5	-0.220525	1.2311	0.585843	0.369726	0.691739	3.79706	29.86	15.11	616.17
4	39	2017	1	0	1527200	1534	139416	66533.3	0.171289	1.22553	0.555014	0.419879	0.682254	4.43509	35.16	30.12	1072.63
4	40	2017	0	0	584255	618	3123	27053	-0.23904	1.08302	0.591001	0.384056	0.670949	4.23237	30.9	21.48	637.97
4	41	2017	1	1	1081198	1206	40685.4	62129.3	-0.0219085	1.15425	0.508206	0.458948	0.648976	4.42986	33.81	31.94	992.27
5	42	2017	1	1	1044272	1724	40397.7	47985	0.0171341	1.44329	0.351406	0.49945	0.680617	4.13836	23.33	51.54
5	43	2017	0	0	449328	349	1820	146244	-0.160735	0.964763	0.54862	0.390003	0.56297	3.89182	24.07	25.81
5	44	2017	1	1	1217708	571	36988.2	69112.6	-0.0699833	1.12367	0.519569	0.43395	0.689341	3.9279	36.99	25.05	576.23
5	45	2017	0	0	1308546	680	12427.8	36809.5	-0.0982033	1.01943	0.49658	0.442098	0.794561	4.19434	0.11	28.34	604.43
5	46	2017	0	1	591439	446	2661.73	58819.1	-0.223181	0.910844	0.447761	0.480744	0.557824	3.88136	30.68	24.31	498.84
6	47	2017	0	1	799369	1420	64465.8	33473.3	-0.054489	1.01319	0.387761	0.597941	0.538221	4.58159	14.91	50.73	4426.24
6	48	2017	0	0	1222277	909	22022.6	8880.45	-0.108403	1.48213	0.512786	0.459874	0.63008	4.58487	70.3	43.03	1344.58
6	49	2017	1	0	1167737	1151	22064	28812.7	-0.0664705	1.256	0.521644	0.423691	0.642111	4.37425	37.91	28.07	963.42
6	50	2017	0	1	127279	368	18.1	3549.92	-0.369745	1.21568	0.484127	0.458664	0.495955	3.65481	2.54	13.63	406.15
6	51	2017	0	0	849143	832	37979.2	66336.4	-0.100276	1.18488	0.496988	0.458992	0.708327	4.77229	95.96	41.81	1281.51
6	52	2017	0	0	318824	1039	1473	1243.81	-0.261815	0.924637	0.494003	0.431734	0.570169	4.2357	29.84	23.65	562.87
7	53	2017	1	1	1627611	2677	43493.8	126451	0.311616	0.853812	0.302385	0.662778	0.145612	4.36233	18.01
7	54	2017	0	1	461700	770	21222.1	6458.88	-0.249129	0.534114	0.47198	0.451759	0.953964	3.58768	7.86
7	55	2017	0	0	139922	276	2100	9096.8	-0.370719	0.763211	0.504499	0.427365	0.552837	3.58574	18.33	13.2	335.03
7	56	2017	0	0	252927	393	8075.8	6010	-0.337646	0.532605	0.519926	0.432382	0.598051	3.73696	16.92	15.17	289.52
7	57	2017	0	0	317754	363	1125	7193.53	-0.335083	0.490553	0.44683	0.422082	0.828342	2.8887	3.6	5.03	127.81
7	58	2017	0	0	348725	367	2827	31771.3	-0.301017	0.697562	0.513999	0.411252	0.65641	4.03619	14.06	16.01	413.11
7	59	2017	1	0	2827066	3589	42541.1	30244.3	0.502046	1.08439	0.321699	0.659317	0.548027	4.86399	43.11	81.32	2267.54
7	60	2017	0	0	1681198	1674	43692.7	30838.4	0.0962189	0.764265	0.470672	0.495324	0.618547	4.42951	22.11	34.98	755.41
7	61	2017	1	1	625031	1125	18885	15414.4	-0.173333	0.839161	0.563867	0.420507	0.486947	4.32744	69.16	32.94	890.09
8	62	2017	0	0	538542	977	16188.1	67151.3	-0.149158	0.353209	0.206853	0.746763	0.603529	3.77781	12.52	15.79
8	63	2017	0	0	429836	292	292	11660	-0.321286	0.273645	0.385241	0.498643	0.864653	3.72038	6.78	5.9
8	64	2017	0	0	92688	158	200	4560	-0.398659	0.52123	0.421272	0.512951	1.10283	3.22247	5.82	8.15	149.73
8	65	2017	0	1	106155	166	83.835	9700	-0.389957	0.449685	0.33238	0.560922	0.821272	3.22446	2.88	8.32	160.59
8	66	2017	0	0	129517	211	1815.2	1534.5	-0.388642	0.676008	0.434577	0.501456	0.790036	3.61308	5.57	14.05	254.55
8	67	2017	0	0	272027	355	1147	7528.69	-0.342911	0.621937	0.46107	0.457394	0.768611	3.87037	10.71	14.96	325.25
9	68	2017	1	1	1494709	1417	47298.5	99375.4	0.115363	1.37563	0.425809	0.626856	0.85973	3.67377	14.28	22.59	1134.76
9	69	2017	0	0	28268	56	1021	19152.6	-0.404029	1.36803	0.29972	0.629509	1.21612	3.46355	2.65	15.7	385.07
9	70	2017	0	0	19302	84	3.04399	0	-0.424259	1.27855	0.383713	0.414022	1.49825	2.90087	3.31	7.66	100.87
9	71	2017	0	0	8013	36	0	2391	-0.429041	1.5164	0.141588	0.568167	2.456	2.03078	0.52	3.22	37.96
10	72	2017	1	1	1365366	1671	60898.1	38686.9	0.0680417	1.00426	0.431767	0.532214	0.811006	4.21951	38.5	36.8326	595.233
10	73	2017	0	0	246470	596	3979.03	7826.06	-0.316072	0.829205	0.484978	0.477522	0.449298	4.18965	41.53	23.8553	530.749
10	74	2017	0	0	599839	759	373156	26489.8	0.0746116	1.15843	0.424265	0.554576	0.401345	4.13836	26.03	24.5112	802.499
10	75	2017	0	0	399909	480	1460	468.443	-0.315463	1.03056	0.533548	0.401544	0.412094	4.13836	31.19	24.33	493.5
10	76	2017	0	0	165835	241	1369.8	1000	-0.380285	0.690457	0.366858	0.49171	0.787211	3.55535	12.79	11.08	383.79
10	77	2017	0	0	293238	356	5158.81	3909.9	-0.340237	0.635561	0.416319	0.523385	0.892187	3.68888	14.18	14.42	309.05
10	78	2017	0	0	198794	238	7869.2	62298.2	-0.302099	0.68213	0.421636	0.505092	1.02771	3.56671	5.64	11.49	298.48
10	79	2017	1	0	692482	1376	124167	20931.6	-0.042975	0.875185	0.413294	0.509623	0.476867	4.91925	40.85	46.15	1200.89
10	80	2017	0	0	484590	825	5485.91	54083.9	-0.198663	0.638801	0.451012	0.471437	0.568713	4.65491	25.65	33.58	760.54
11	81	2017	0	1	779260	1124	23288.7	29848.5	-0.129351	0.812052	0.362661	0.579246	0.708492	3.87183	9.03	21.49	661.5
11	82	2017	0	0	98015	208	6	9129.25	-0.387014	0.693285	0.485267	0.474181	0.633536	3.56812	11.2	10.26	242.25
11	83	2017	0	0	186913	417	9662.5	4500	-0.345745	0.627898	0.485681	0.460984	0.627571	3.60658	12.41	12.51	212.75
11	84	2017	0	0	35747	109	3	1300	-0.417259	0.58547	0.351914	0.535828	0.669978	2.9523	3.01	6.24	107.8
11	85	2017	0	0	61837	123	215	4500	-0.407737	0.539035	0.394742	0.45605	0.697726	2.94759	2.78	6.27	111.25
11	86	2017	0	0	18054	96	263	4700	-0.417618	0.609403	0.470681	0.455117	0.783053	2.43973	15.27	4.18	78.31
11	87	2017	0	0	14699	95	53	56.1	-0.423597	0.459052	0.38321	0.494036	0.882078	2.63045	3.91	4.44	91.76
11	88	2017	0	0	38252	75	1000	1800	-0.419504	0.4949	0.283033	0.583163	1.08307	2.38693	2.67	3.45	75.04
11	89	2017	0	0	82276	192	0	18289.9	-0.381226	0.508904	0.348332	0.53199	0.852639	3.17136	7.07	7.76	141.41
1	1	2018	0	0	3162904	3744	251145	214485	0.944854	2.29233	0.367217	0.632792	0.125899	3.54096	13.7
1	2	2018	0	1	4853875	5649	337971	157217	1.4435	1.69907	0.0424368	0.994596	0.124964	3.96272	23.51
1	3	2018	0	1	10415682	14326	623283	819951	4.31232	0.567501	0.194354	0.805172	0.7797	4.77576	31.11
1	4	2018	0	1	7115356	8129	511321	694895	2.83057	1.18552	0.211837	0.788163	0.664857	4.05004	20.23
1	5	2018	1	1	16450024	20279	799553	1.10848e+06	6.43353	1.4311	0.0915601	0.905512	0.406714	4.48864	78.34
1	6	2018	1	1	12593131	12230	1.78847e+06	4.16774e+06	9.06192	2.36745	0.497727	0.501725	0.196682	3.66868	81.4
1	7	2018	1	1	8592244	9584	411269	407979	2.838	1.33358	0.465127	0.503739	0.585585	5.14691	66.56	82.36	3818.89
1	8	2018	1	1	12801333	12250	4.26854e+06	1.08929e+06	7.65574	1.49679	0.2723	0.705875	0.534338	5.07705	122.64	77.42	2059.43
1	9	2018	0	0	3202389	2589	151721	176788	0.694216	1.16038	0.435385	0.505382	0.447749	4.30676	25.24	30.29	1278.32
1	10	2018	0	0	1341936	1818	6856.8	92233.4	0.0979623	1.03605	0.442118	0.478383	0.598481	4.08261	16.98	27.15	645.29
1	11	2018	0	0	1012685	1309	17072.9	91210.5	-0.0072392	1.03317	0.49889	0.441083	0.485946	3.76584	15.45	18.83	466.74
1	12	2018	0	0	623443	719	22176.5	37726.3	-0.193875	0.74367	0.278877	0.573132	0.612503	3.57795	5.69	11.03	271.41
1	13	2018	0	0	662792	1437	1946.43	7424	-0.153055	0.937852	0.449851	0.458684	0.739356	3.79773	6.96	15.66	365.66
2	14	2018	0	1	2576387	3426	207686	298834	0.873174	1.42907	0.363334	0.624529	0.369509	4.53152	30.52
2	15	2018	0	0	1988638	2801	43344.8	248788	0.519458	1.43206	0.34475	0.639998	0.759066	3.65066	25.66
2	16	2018	0	0	3399145	2379	95278.9	204800	0.686951	2.4103	0.60106	0.393953	0.210462	3.80666	19.85
2	17	2018	1	0	785508	1480	21917.5	38116.5	-0.0784335	1.45358	0.736959	0.25647	0.67499	4.2711	37.94
2	18	2018	1	1	6260496	8022	261241	330607	2.07765	1.4351	0.342067	0.644126	0.374358	4.89933	83.28	72.09	7974.88
2	19	2018	0	0	629400	855	8929.5	17499.8	-0.209989	1.28705	0.589697	0.360482	0.4552	3.94158	15.99	22.33	692.39
2	20	2018	0	0	673310	852	7300	12344	-0.21038	1.13536	0.424321	0.437581	0.455676	3.9684	65.84	23.63	794.11
2	21	2018	0	0	669900	1088	32938	4602.76	-0.171339	1.00392	0.523441	0.404662	0.63911	4.22683	74.48	32.23	864.44
2	22	2018	1	0	1185047	2581	13429.5	51244.5	0.122345	1.0975	0.581343	0.378769	0.444831	4.73795	13.2	52.96	1266.02
2	23	2018	1	0	1811519	3553	144824	38210.7	0.426625	1.27109	0.605971	0.363955	0.500229	5.01662	30.15	85.8	2027.87
3	24	2018	0	1	1710095	3111	22225	150253	0.385217	0.931715	0.248255	0.750017	0.358143	4.82783	54.04	28.71	1750.76
3	25	2018	1	1	1500653	1776	26948	63755.2	0.102679	1.08281	0.578818	0.417135	0.851489	4.26984	27.15	19.63	871.48
3	26	2018	0	0	811487	2021	12778	26425.3	-0.0310122	0.652645	0.483784	0.505274	0.808793	4.54659	42.77	24.81	746.763
3	27	2018	0	0	195162	333	1977	12711.2	-0.351311	1.10739	0.362037	0.582007	1.57482	2.33699	1.35	4.82	84.4
3	28	2018	0	0	943530	1075	16412	20651	-0.124666	0.436658	0.428017	0.53671	0.895989	4.41812	25.13	32.3	633.66
3	29	2018	0	0	383077	1020	2113.95	15053	-0.237966	0.573975	0.38953	0.573679	1.00732	4.3854	28.53	32.5	517.35
3	30	2018	0	0	607807	1233	1935	18680.8	-0.173279	0.326692	0.358961	0.582137	0.937937	4.83007	18.32	51.25	810.38
3	31	2018	0	0	75531	127	1	6418.63	-0.403126	0.211917	0.241715	0.66718	0.845996	3.1954	0.3	6.48	140.02
3	32	2018	0	0	92255	224	5327	7800	-0.383282	0.181172	0.263009	0.65535	0.913875	3.24142	5.39	8.72	124.89
3	33	2018	0	0	684423	1538	4651.68	16345	-0.125674	0.718467	0.4065	0.568564	0.704434	4.96368	65.43	57.09	1195.1
3	34	2018	1	1	11516238	9799	191732	26927.3	2.73016	0.852831	0.423376	0.55808	0.690295	4.95829	60.35	57.07	1247.27
4	35	2018	1	1	2685527	2789	105162	192127	0.615341	1.18322	0.44878	0.534014	0.501277	4.20275	34.8
4	36	2018	0	1	950474	1376	43698.5	66778.6	-0.0151717	1.16259	0.512783	0.467477	0.381737	4.12713	42.98
4	37	2018	0	1	1068343	1233	21917.8	66791.6	-0.0305757	1.1238	0.549686	0.411107	0.496227	4.07227	39.21	22.91	706.77
4	38	2018	0	1	511946	843	9736.4	35295	-0.209679	1.25985	0.57638	0.378075	0.437978	3.80198	34.8	23.73	667.1
4	39	2018	1	0	1815071	1729	149746	73836.5	0.256379	1.2303	0.567095	0.414333	0.452373	4.4526	37.21	33.38	1221.29
4	40	2018	0	0	628297	724	4123	26998	-0.218838	1.12751	0.601265	0.381571	0.444345	4.24262	34.88	16.35	748.93
4	41	2018	1	1	1390750	1588	40885.4	75111.7	0.0868332	1.18252	0.522591	0.453056	0.442077	4.44041	41.77	35.85	1114.53
5	42	2018	1	1	1368260	2344	45817.7	52373.6	0.150755	1.4755	0.32765	0.502931	0.660909	4.14298	29.63	56.62
5	43	2018	0	0	584251	510	1820	154294	-0.111397	0.98885	0.549877	0.397834	0.554259	3.89447	21.94	38.22
5	44	2018	1	1	1462590	740	37888.2	122826	0.0492502	1.13657	0.517505	0.439188	0.692299	3.93925	34.15	30.9454	688.39
5	45	2018	0	0	1455501	842	26079.1	43539.5	-0.0374077	1.03782	0.492653	0.452573	0.76176	4.20305	0.06	35.257	691.69
5	46	2018	0	1	858549	610	3111.73	59516.1	-0.16026	0.937141	0.440987	0.493792	0.529118	3.89284	45.94	29.8465	630.48
6	47	2018	0	1	1715597	1786	64013.5	50208.1	0.152588	1.02128	0.385715	0.601109	0.630144	4.58782	17.15	55.57	5043.17
6	48	2018	0	0	1347564	1144	23470.6	14681.3	-0.053248	1.48397	0.504695	0.4703	0.587559	4.59127	59.19	40.1968	1568.42
6	49	2018	1	0	1212998	1364	26662	33832.2	-0.024993	1.26996	0.514741	0.434437	0.523427	4.3784	38.79	31.5823	1079.06
6	50	2018	0	1	194452	476	8.1	3549.92	-0.346371	1.21194	0.475148	0.474982	0.483385	3.65868	2.33	15.4459	502.32
6	51	2018	0	0	933314	960	38949.2	83294.9	-0.0522216	1.16208	0.494511	0.468615	0.537625	4.7766	58.58	45.6785	1291.19
6	52	2018	0	0	390107	1216	2485	1916.46	-0.228116	0.917273	0.485437	0.449246	0.625036	4.2396	18.94	26.1522	631.63
7	53	2018	1	1	1899640	3222	48038.8	127758	0.424032	0.799466	0.309513	0.658412	0.14831	4.36995	20.49
7	54	2018	0	1	655295	1142	22335.2	5504.88	-0.174776	0.537474	0.470244	0.465479	0.698218	3.59594	11.56
7	55	2018	0	0	170300	342	2100	8796.8	-0.358462	0.747507	0.517357	0.423554	0.559821	3.58795	24.23	15.2221	349.75
7	56	2018	0	0	313966	502	9425.8	6010	-0.314045	0.486307	0.498287	0.457004	0.449686	3.7436	16.23	17.515	311.12
7	57	2018	0	0	408877	520	2025	7543.53	-0.301024	0.503201	0.451252	0.429	0.620569	2.89536	4.82	5.8523	147.71
7	58	2018	0	0	389499	419	3550.28	34271.3	-0.285062	0.717097	0.524991	0.414043	0.632978	4.03795	11.19	17.8795	435.27
7	59	2018	1	0	3535020	5310	58038.8	25237.4	0.823753	1.08166	0.32812	0.655014	0.57722	4.8755	52.61	94.1984	2448.41
7	60	2018	0	0	1904690	2090	49727.7	40788.4	0.196543	0.763937	0.472615	0.498684	0.661028	4.43545	24.16	39.8862	838.48
7	61	2018	1	1	697089	1332	18885	16720	-0.13609	0.817334	0.556436	0.429327	0.520145	4.33428	82.79	37.9672	919.52
8	62	2018	0	0	944419	1239	20289.7	68167	-0.0493669	0.375838	0.198919	0.762334	0.66436	3.78283	8.55	18.04
8	63	2018	0	0	499638	380	1317	26321.4	-0.282728	0.302459	0.386271	0.507609	0.742224	3.72014	6.75	6.77
8	64	2018	0	0	123247	212	200	14560	-0.376339	0.534126	0.427218	0.516379	0.937534	3.23829	4.75	9.3078	154.5
8	65	2018	0	1	152488	295	83.835	9300	-0.367869	0.471822	0.329116	0.57171	0.771986	3.23868	3.8	9.5463	179.55
8	66	2018	0	0	166508	245	1815.2	1584.5	-0.378703	0.692822	0.443838	0.506529	0.753502	3.62381	7.67	14.8686	287.49
8	67	2018	0	0	347478	466	1147	16146.3	-0.308284	0.654243	0.466769	0.46384	0.648995	3.87888	7.31	16.1988	368.36
9	68	2018	1	1	2108085	2031	48937	99397.4	0.286474	1.40595	0.403009	0.625611	0.818018	3.68286	11.9	25.03	1373.89
9	69	2018	0	0	33608	66	1091	86343.6	-0.327294	1.38747	0.297687	0.629347	1.18789	3.45726	3.49	17.4	466.23
9	70	2018	0	0	26785	93	3.04399	0	-0.42201	1.31701	0.37895	0.420716	1.86798	2.88368	1.42	8.4857	122.13
9	71	2018	0	0	11382	45	0	2291	-0.427559	1.54947	0.143682	0.574464	3.37105	2.01757	0.81	3.5524	41.42
10	72	2018	1	1	1868003	2153	65068.7	47959.5	0.218314	1.05488	0.427047	0.539657	0.911842	4.22683	36.94	35.0734	672.527
10	73	2018	0	0	277667	701	3280.63	7826.06	-0.299326	0.86564	0.490389	0.474489	0.446162	4.19419	49.39	25.9693	626.757
10	74	2018	0	0	700454	983	432656	27134.6	0.165135	1.18278	0.433243	0.546766	0.37573	4.13996	29.19	26.5006	862.132
10	75	2018	0	0	422283	534	51460	30443.4	-0.23236	1.05217	0.54154	0.39928	0.329331	4.13996	35.25	26.6877	546.85
10	76	2018	0	0	196363	298	1219.8	1065.6	-0.368775	0.707807	0.376319	0.489799	0.629195	3.55535	17.18	12.6131	449.28
10	77	2018	0	0	329296	422	5158.81	3909.9	-0.326743	0.665813	0.410789	0.53601	0.847731	3.7013	15.87	16.9254	380.41
10	78	2018	0	0	208683	293	7869.2	63298.2	-0.292952	0.691181	0.426057	0.509973	0.682689	3.57515	4.66	13.4068	345.43
10	79	2018	1	0	858814	1621	123167	21284.6	0.0118826	0.903438	0.416829	0.51433	0.495614	4.91925	45.92	50.5583	1380.01
10	80	2018	0	0	591676	1122	5485.91	54048.9	-0.146759	0.678662	0.462514	0.47104	0.560198	4.65776	32.67	37.3352	888.98
11	81	2018	0	1	1179946	1477	23562.7	32881	-0.0205061	0.838121	0.355629	0.591323	0.685395	3.87328	12.89	24.6483	766.76
11	82	2018	0	0	152893	265	6	9148.25	-0.37156	0.724964	0.490404	0.473092	0.579408	3.5799	7.08	11.6764	253.01
11	83	2018	0	0	200969	488	9612.5	4840.3	-0.334827	0.679737	0.493778	0.461337	0.522881	3.61631	14.49	14.1671	228.77
11	84	2018	0	0	51579	148	3	1300	-0.410156	0.633621	0.371836	0.533253	0.640271	2.9523	1.89	7.1369	125.25
11	85	2018	0	0	103236	159	215	5042	-0.396315	0.538955	0.419008	0.463417	0.674049	2.95282	4.34	7.2883	124.16
11	86	2018	0	0	25330	108	3	4700	-0.415257	0.67876	0.490643	0.443109	0.727998	2.44235	16.46	4.9233	85.65
11	87	2018	0	0	15058	112	53	56.1	-0.421542	0.471849	0.393717	0.515638	0.836766	2.6362	4.34	5.2393	102.72
11	88	2018	0	0	51427	107	10020	4435	-0.403523	0.518632	0.295248	0.599596	1.04892	2.39243	2.07	4.2607	81.79
11	89	2018	0	0	89434	208	0	18289.9	-0.378206	0.543214	0.356549	0.534487	0.726851	3.17889	11.17	8.9936	154.27
1	1	2019	0	0	4585339	4447	254744	214107	1.25632	2.28699	3.41469	0.658531	0.119818	3.54096	16.03
1	2	2019	0	1	5381193	6492	394148	179507	1.69607	1.75544	0.0400915	0.959909	0.143995	3.96272	26.11
1	3	2019	0	1	11434163	16956	662461	848758	4.84673	0.808043	0.141294	0.858706	0.668525	4.80974	41.5
1	4	2019	0	1	8246458	9465	542576	700478	3.19873	1.19878	0.210765	0.789235	0.766147	4.05872	24.37
1	5	2019	1	1	18195347	22409	856478	1.17785e+06	7.08411	1.47629	0.0876235	0.910547	0.327753	4.54116	107.06
1	6	2019	1	1	14616465	14406	2.00937e+06	4.26612e+06	9.92521	2.31715	0.467027	0.532527	0.187033	3.81771	97.56
1	7	2019	1	1	12861507	13572	443661	526690	4.14389	1.25461	0.472606	0.494799	0.638467	5.20291	99.82	76.35	4402.44
1	8	2019	1	1	15106923	16765	4.28118e+06	1.17221e+06	8.65545	1.46563	0.230965	0.750158	0.469921	5.24228	149.97	84.73	2616.67
1	9	2019	0	0	3546355	3229	164617	196606	0.856476	1.16241	0.455739	0.484162	0.509063	4.30946	36	29.97	1488.76
1	10	2019	0	0	1455005	2086	106567	93869.5	0.228822	1.02511	0.449052	0.470922	0.733919	4.08766	29.05	28.33	802.96
1	11	2019	0	0	1083848	1481	16572.9	92910.5	0.025788	0.943777	0.459639	0.475582	0.585177	3.77506	17.39	18.97	555.81
1	12	2019	0	0	783726	1051	22681.5	39952.6	-0.126475	0.72334	0.306326	0.543811	0.539631	3.57795	5.44	11.94	311.86
1	13	2019	0	0	811902	2354	2436.43	8583.8	-0.0198927	0.910675	0.4815	0.425791	0.799902	3.79997	9.52	16.19	450.82
2	14	2019	0	1	2829950	3928	224506	300606	0.987909	1.24801	0.31979	0.667048	0.376116	4.57883	35.13
2	15	2019	0	0	2354525	3398	41438.8	260268	0.659081	1.50687	0.309726	0.678251	0.554772	3.71601	31.31
2	16	2019	0	0	3933827	2827	99798.8	212349	0.836692	2.49115	0.521655	0.474134	0.18054	3.85227	25
2	17	2019	1	0	908480	1647	21052.5	38115.9	-0.0399277	1.36698	0.709965	0.283868	0.792142	4.32413	42.75
2	18	2019	1	1	7322456	9280	319439	350171	2.46267	1.50105	0.284964	0.703033	0.353165	4.96215	88.65	79.01	8657.17
2	19	2019	0	0	723276	953	23659.8	27966.1	-0.16015	1.2881	0.607935	0.343851	0.504832	3.94352	15.82	26.18	751.62
2	20	2019	0	0	815801	1111	2350	12544	-0.160994	1.09716	0.4328	0.426439	0.512262	3.97218	78.17	25.85	862.05
2	21	2019	0	0	743556	1220	82938	4602.76	-0.104212	1.08632	0.518643	0.415359	0.573395	4.22829	92.28	38.57	957.34
2	22	2019	1	0	1259271	2764	14499.5	52354.7	0.157749	1.04948	0.56941	0.389656	0.466174	4.77407	11.08	56.63	1361.05
2	23	2019	1	0	1915058	3802	144801	36805.4	0.470783	1.24513	0.603801	0.366852	0.509823	5.06575	34.47	91.68	2237.91
3	24	2019	0	1	2220763	4500	22431.4	150052	0.629652	0.959906	0.250983	0.747311	0.354871	4.83834	39.11	32.14	1873.8
3	25	2019	1	1	1675243	2097	27321	66250.1	0.171257	1.03234	0.530432	0.46548	0.907377	4.28717	33.46	23.4	1019.25
3	26	2019	0	0	1047683	2408	12993	26965.3	0.0528282	0.698158	0.420589	0.569397	0.787831	4.55776	44.8	25.99	860.358
3	27	2019	0	0	261080	378	2377	12685.7	-0.33524	1.06124	0.413112	0.532641	1.63518	2.3814	1.55	5.06	113.82
3	28	2019	0	0	1177219	1262	16412	22906	-0.0629909	0.436293	0.431319	0.532529	0.919797	4.42269	29.76	34.81	715.96
3	29	2019	0	0	455239	1205	2233.95	14923	-0.20479	0.610201	0.448451	0.51508	1.00012	4.38677	36.04	35.73	642.54
3	30	2019	0	0	748034	1668	2040	21746.8	-0.0963553	0.419736	0.410589	0.535073	0.886797	4.82262	22.92	48.22	964.19
3	31	2019	0	0	116552	207	0	6418.63	-0.387197	0.213563	0.231532	0.67944	0.95106	3.20153	0.3	7.39	170.75
3	32	2019	0	0	146423	635	5027	7800	-0.326607	0.225705	0.335443	0.578843	0.915911	3.2422	4.26	9.8	151.09
3	33	2019	0	0	812765	1698	5141.68	15736	-0.0867306	0.70534	0.458295	0.516704	0.731702	4.96835	71.26	59.24	1351.83
3	34	2019	1	1	12649664	11227	191478	29077.3	3.08055	0.898509	0.460696	0.522477	0.641781	4.9618	74.27	61.79	1384.77
4	35	2019	1	1	3041468	3130	105280	191239	0.711172	1.17858	0.442231	0.540915	0.524727	4.22376	38.25
4	36	2019	0	1	1081492	1579	41058.5	64271.6	0.0246438	1.13715	0.500052	0.480432	0.373091	4.14155	40.51
4	37	2019	0	1	1243527	1332	20950.8	65861.6	0.0071368	1.12171	0.528007	0.434885	0.51443	4.08092	43.44	21.7	850.83
4	38	2019	0	1	584187	921	9736.4	35295	-0.189015	1.24403	0.602187	0.365941	0.461762	3.80888	31.79	16.45	763.15
4	39	2019	1	0	2002085	1911	150955	95740.9	0.332834	1.22056	0.566021	0.416172	0.466992	4.4754	44.82	32.03	1443.27
4	40	2019	0	0	797313	863	3173	15568	-0.18906	1.14939	0.611842	0.371783	0.458153	4.25348	35.22	24.01	906.39
4	41	2019	1	1	1647871	2042	41162.3	79091.7	0.185748	1.17922	0.527283	0.448423	0.45461	4.45818	38.96	34.4	1315.71
5	42	2019	1	1	1764387	2796	47745.4	54317.7	0.270616	1.48627	0.460612	0.514896	0.694211	4.14741	25.18	23.51
5	43	2019	0	0	691459	662	1820	150956	-0.0801802	0.996236	0.597033	0.35058	0.585768	3.89264	19.6	29.98
5	44	2019	1	1	1893110	998	32538.2	127204	0.148689	1.09868	0.577606	0.378745	0.761813	3.94932	34.84	30.46	828.61
5	45	2019	0	0	1924392	1693	26179.1	53889.5	0.1488	1.09129	0.512982	0.436476	0.745053	4.21213	0.02	38.37	845.12
5	46	2019	0	1	999813	798	3500.62	59456.1	-0.115441	1.00704	0.451096	0.489874	0.515254	3.90681	32.03	31.78	760.49
6	47	2019	0	1	1920884	2078	63795.9	53334	0.222874	1.0193	0.375348	0.611415	0.665248	4.5929	25.76	60.87	4423.19
6	48	2019	0	0	1561257	1510	26790.4	15287.4	0.0270936	1.47268	0.502157	0.4731	0.597436	4.60537	51.61	40.43	1854.25
6	49	2019	1	0	1310130	1599	25162	33839.1	0.0168913	1.26746	0.516261	0.432927	0.54589	4.38015	49.31	33.25	1182.83
6	50	2019	0	1	239429	563	8.1	7909.92	-0.324145	1.21502	0.495725	0.455323	0.435989	3.65945	0.27	16.06	584.71
6	51	2019	0	0	1228148	1192	43699.2	85216.8	0.0278935	1.1643	0.492891	0.470763	0.538581	4.77727	50.87	49.11	1388.8
6	52	2019	0	0	446196	1446	2485	1961.46	-0.192113	0.900349	0.48149	0.451973	0.60967	4.24032	26.47	27.44	672.29
7	53	2019	1	1	2140979	3656	49308.7	128323	0.515083	0.840857	0.320077	0.648044	0.160507	4.36666	30.17
7	54	2019	0	1	884227	1483	22640.2	5583.88	-0.097937	0.670079	0.45404	0.490244	0.661869	3.6055	17.67
7	55	2019	0	0	193940	419	2020	8796.8	-0.345715	0.736167	0.506749	0.434061	0.606993	3.59237	34.13	16.47	381.44
7	56	2019	0	0	354436	610	9425.8	6047.5	-0.294872	0.461902	0.424444	0.530935	0.476426	3.73886	22.03	18.24	340.48
7	57	2019	0	0	439527	580	2925	8109.28	-0.287748	0.608767	0.390246	0.508143	0.619123	2.90197	5.03	6.25	174.71
7	58	2019	0	0	423879	467	3550.28	34221.3	-0.274005	0.677308	0.519692	0.412689	0.618109	4.03971	13.05	19.35	497.37
7	59	2019	1	0	4352669	7208	107009	27997.9	1.21905	1.13946	0.294151	0.68996	0.59819	4.88174	79.69	98.86	2814.79
7	60	2019	0	0	2680048	2564	89287.7	37847.6	0.403951	0.777908	0.443418	0.52911	0.639001	4.44312	32.1	43.17	937.51
7	61	2019	1	1	779358	1599	18885	10450	-0.0985888	0.869325	0.543173	0.443754	0.554321	4.33768	97.85	40.65	1014.21
8	62	2019	0	0	1054368	1421	20815	65661	-0.0128461	0.393615	0.188649	0.775922	0.688334	3.78691	11.83	17.65
8	63	2019	0	0	541928	441	1342	26306.4	-0.268826	0.333701	0.375994	0.520541	0.755336	3.71892	6.75	6.67
8	64	2019	0	0	131655	254	200	15460	-0.369065	0.53484	0.4191	0.527698	0.879875	3.24025	5.66	9.11	196
8	65	2019	0	1	318038	298	83.835	10300	-0.340054	0.510421	0.357084	0.549932	0.763514	3.24064	3.29	9.41	206.09
8	66	2019	0	0	219535	317	11523.2	1255	-0.354423	0.579114	0.429144	0.51205	0.86548	3.62939	7.5	14.36	322.63
8	67	2019	0	0	389827	524	1147	17161.6	-0.2936	0.594684	0.448634	0.47655	0.65556	3.88239	9.31	15.38	412.32
9	68	2019	1	1	2863963	2300	49784.5	93162.9	0.432147	1.41048	0.390851	0.590104	0.808373	3.68738	13.49	25.83	1688.85
9	69	2019	0	0	35227	76	1091.8	86443.6	-0.32575	1.40639	0.285968	0.574141	1.1624	3.45252	4.81	17.64	510.97
9	70	2019	0	0	58182	100	3.04399	1332	-0.41471	1.40646	0.484535	0.356303	1.81892	2.87017	1.64	8.28	178.45
9	71	2019	0	0	18545	50	0	2291	-0.425831	1.49158	0.171446	0.530825	3.79181	2.00687	0.48	3.64	47.65
10	72	2019	1	1	2130800	2686	67590.2	52784	0.330144	1.04606	0.416103	0.550741	0.961042	4.22975	34.06	36.8629	781.257
10	73	2019	0	0	326832	787	4050.63	8146.06	-0.280425	0.85844	0.471158	0.493049	0.526387	4.19419	59.89	26.7723	736.305
10	74	2019	0	0	810025	1151	432056	27337.6	0.202063	1.10606	0.403514	0.57513	0.316045	4.13996	31.73	27.6321	940.506
10	75	2019	0	0	465064	600	53460	31463.4	-0.215066	1.04295	0.550364	0.389538	0.373239	4.14472	39.38	27.27	631.84
10	76	2019	0	0	221531	342	701.8	1065.6	-0.360012	0.786304	0.43441	0.439791	0.539846	3.5582	16.25	13.27	503.98
10	77	2019	0	0	376368	533	5158.81	3909.9	-0.306208	0.731645	0.41116	0.538123	0.93707	3.70377	13.4	16.91	450.67
10	78	2019	0	0	228697	350	7869.2	63268.2	-0.283102	0.705092	0.43748	0.499839	0.82203	3.57515	6.97	14.44	412.14
10	79	2019	1	0	974713	1844	130167	21584.6	0.0624516	0.848265	0.455657	0.474035	0.583255	4.92144	43.59	50.35	1610.51
10	80	2019	0	0	684406	1348	8860.91	55069.9	-0.101617	0.671241	0.455051	0.477497	0.507347	4.65871	34.81	39.72	1055
11	81	2019	0	1	1500982	1915	23718.7	33765.9	0.0831673	0.848925	0.316711	0.630496	0.716988	3.87826	23.19	27.6407	897.49
11	82	2019	0	0	193704	328	6	9048.25	-0.357773	0.663277	0.429358	0.531337	0.639672	3.59374	6.66	13.04	289.88
11	83	2019	0	0	232224	550	9605.1	4840.3	-0.322573	0.582648	0.457743	0.492953	0.598831	3.62621	14.85	15.22	278.5
11	84	2019	0	0	66157	202	3	1500	-0.401269	0.631105	0.388978	0.515241	0.561406	2.95647	2.56	8.28	144.32
11	85	2019	0	0	112834	182	215	4870.01	-0.392276	0.555219	0.406491	0.479619	0.697882	2.95647	4.79	8.27	144.38
11	86	2019	0	0	27538	124	3	4700	-0.413026	0.736767	0.538406	0.403111	0.726861	2.44322	19.74	5.26	97.31
11	87	2019	0	0	24596	135	73	596.1	-0.416705	0.490229	0.377009	0.535596	0.866316	2.63333	4	5.79	116.31
11	88	2019	0	0	122063	150	20521.5	15812.5	-0.366207	0.579287	0.246957	0.660145	1.02024	2.41681	1.55	4.54	93.28
11	89	2019	0	0	114463	230	0	17789.9	-0.372193	0.546965	0.365135	0.527815	0.772775	3.17471	11.3	10.54	171.37
1	1	2020	0	0	4991564	4761	268541	212715	1.36734	2.23214	0.345189	0.654727	0.109732	3.57795	21.19
1	2	2020	0	1	5903197	7117	459297	204444	1.93228	1.87686	0.0413434	0.958657	0.177463	3.88362	36.6
1	3	2020	0	1	13127956	18930	697097	950436	5.48889	0.655242	0.136483	0.863419	0.668374	5.00529	50.52
1	4	2020	0	1	8995273	10705	570420	727217	3.51555	1.07919	0.187556	0.812444	0.663163	4.15261	32.38
1	5	2020	1	1	19180033	24336	950625	1.29652e+06	7.67423	1.38257	0.0735702	0.924477	0.299599	4.71402	114.08
1	6	2020	1	1	15993646	17425	2.22996e+06	4.33388e+06	10.7504	2.26758	0.463424	0.536232	0.154211	3.92395	97.5
1	7	2020	1	1	14502967	15783	712955	959593	5.36081	0.931585	0.379218	0.589117	0.829078	5.30629	128.47	70.77	5076.27
1	8	2020	1	1	17436646	21644	4.29553e+06	1.20087e+06	9.64286	1.26359	0.221818	0.760945	0.467926	5.48646	203.29	92.73	3162.15
1	9	2020	0	0	3952666	4030	287317	254969	1.17801	1.00379	0.424825	0.514099	0.672203	4.42245	50.2	29.6	1809.88
1	10	2020	0	0	1591682	2433	116693	125571	0.334651	0.973176	0.466356	0.457029	0.871939	4.15104	58.74	29.56	972.85
1	11	2020	0	0	1337447	1690	17709.2	127396	0.129934	0.841494	0.427319	0.505182	0.741471	3.81551	20.5	19.07	696.58
1	12	2020	0	0	844049	1166	23593.5	57713.8	-0.0828991	0.716283	0.259352	0.581047	0.528567	3.49347	4.87	14.83	357.64
1	13	2020	0	0	859509	2086	6930.95	77405.8	0.0362472	0.906642	0.464404	0.440929	0.704785	3.79098	14.17	15.11	563.34
2	14	2020	0	1	3170010	4666	278337	301003	1.17214	1.17031	0.300604	0.685926	0.381043	4.64737	44.75
2	15	2020	0	0	2781391	4102	48637.8	257574	0.812498	1.33775	0.306915	0.680231	0.564181	3.89121	33.7
2	16	2020	0	0	4241751	3352	114485	203869	0.94969	1.91779	0.489906	0.505907	0.154057	4.41992	25.84
2	17	2020	1	0	1039363	2014	20379.2	37664.9	0.0229898	1.72946	0.638385	0.355228	0.917587	3.93457	45.45
2	18	2020	1	1	8019810	10810	326255	338769	2.74622	1.36962	0.268717	0.719302	0.368695	5.08283	94.27	86.58	8935.65
2	19	2020	0	0	897918	1221	22869.8	29322.6	-0.0999842	1.19983	0.601193	0.35108	0.546728	4.05733	21.87	30.71	888.67
2	20	2020	0	0	1066153	1581	2414	12685	-0.0657115	1.01931	0.416767	0.438135	0.516621	4.04059	89.35	28.03	1019.23
2	21	2020	0	0	849955	1424	77438	4617.76	-0.0676779	1.06506	0.490969	0.442322	0.495157	4.24434	104.6	44.23	1127.73
2	22	2020	1	0	2054942	3342	42585.5	53344.5	0.375822	1.00055	0.574628	0.384257	0.474326	4.83326	12.61	71.35	1601.07
2	23	2020	1	0	2269699	4345	154901	39007.8	0.601541	1.12076	0.581776	0.389155	0.544161	5.21091	41.93	97.96	2566.69
3	24	2020	0	1	2682976	5878	24339.3	149934	0.86653	1.0242	0.238749	0.759511	0.358331	4.76916	44.82	28.39	4623.46
3	25	2020	1	1	2066187	2511	29212	72134.1	0.290176	1.01591	0.533998	0.461876	0.92762	4.28634	36.59	21.58	1244.8
3	26	2020	0	0	1340893	2907	14353	28341.3	0.160746	0.711794	0.40822	0.582283	0.780638	4.56768	45.8	22.79	1082.89
3	27	2020	0	0	365777	652	2877	12685.7	-0.285981	0.766478	0.414613	0.528317	1.65673	2.70002	2.25	5.33	139.14
3	28	2020	0	0	1334117	1545	17332	20977.4	-0.006173	0.396613	0.423434	0.539263	0.922385	4.46533	36.04	33.73	871.37
3	29	2020	0	0	614819	1608	3133.95	14943.2	-0.131296	0.549909	0.46349	0.497989	0.992999	4.45806	40.37	36.59	801.5
3	30	2020	0	0	930210	2223	7040	21466.8	0.0015332	0.373758	0.40108	0.544423	0.979725	4.8742	28.02	48.06	717.68
3	31	2020	0	0	152997	527	0	6418.63	-0.343796	0.0841382	0.253013	0.660387	0.999449	3.36107	0.07	7.56	237.22
3	32	2020	0	0	154356	561	4262	7800	-0.334649	0.249648	0.341012	0.576195	0.905129	3.28091	3.73	10.19	182.16
3	33	2020	0	0	907187	2061	5483.68	16069	-0.0284056	0.646913	0.447975	0.527138	0.738785	5.02388	89.53	59.38	1601.24
3	34	2020	1	1	13858585	12686	184757	28267.3	3.43815	0.888247	0.468603	0.514588	0.639402	4.97963	97.46	60.71	1605.37
4	35	2020	1	1	3538077	3613	96590.3	196752	0.846165	0.97487	0.439268	0.543937	0.532531	4.43367	44.61
4	36	2020	0	1	1278504	1919	40093.5	65958.6	0.0970576	1.06405	0.481044	0.498843	0.361958	4.2201	45.98
4	37	2020	0	1	1446846	1609	23597	167082	0.186622	1.03881	0.530643	0.435656	0.514693	4.17362	54.2	22.42	1118.08
4	38	2020	0	1	670019	1065	9736.4	35381.9	-0.158336	1.20375	0.576188	0.391086	0.489706	3.82275	36.77	17.24	894.12
4	39	2020	1	0	2507594	2201	155425	94613.1	0.449686	0.983764	0.557646	0.4243	0.50034	4.68093	51.87	34.37	1792.16
4	40	2020	0	0	1022039	976	3226	14673	-0.140964	1.1777	0.581489	0.400334	0.485995	4.20693	34.31	23.22	1147.27
4	41	2020	1	1	2116036	2441	49060.4	138476	0.379433	1.00146	0.47999	0.495912	0.391224	4.63589	49.95	36.64	1676.52
5	42	2020	1	1	2250171	3252	47658.2	60790.5	0.408643	1.37004	0.446108	0.528942	0.717739	4.26634	25.7	47.02
5	43	2020	0	0	951057	850	1820	150936	-0.0167911	0.880748	0.57906	0.363248	0.616829	3.99434	18.41	37.55
5	44	2020	1	1	2319029	1298	38923.2	109852	0.23755	1.02078	0.560662	0.393382	0.803913	4.00478	50.59	33.82	1014.92
5	45	2020	0	0	2269699	2675	26744.1	79647.2	0.348218	1.0702	0.494302	0.452991	0.781418	4.21035	0.05	41.64	1028.57
5	46	2020	0	1	1331033	1059	3997.6	58508.2	-0.0327084	0.843467	0.443532	0.498973	0.531115	4.07142	34.63	34.85	924.97
6	47	2020	0	1	2124287	2376	64305.9	88271.8	0.329491	0.9832	0.357861	0.629169	0.739196	4.65966	37.58	66.68	3395.23
6	48	2020	0	0	1773706	1850	27266.4	14905.5	0.100816	1.34782	0.483896	0.490595	0.63282	4.70311	56.18	40.66	2297.97
6	49	2020	1	0	1442466	1875	26592	34109.5	0.0718273	1.24205	0.492978	0.457071	0.579559	4.43521	64.53	35.01	1364.6
6	50	2020	0	1	294846	645	1071.42	3899.92	-0.309296	1.16466	0.479348	0.472089	0.420569	3.69635	0.19	16.09	678.48
6	51	2020	0	0	1558410	1704	53390.4	97231.8	0.161704	1.15269	0.453346	0.509285	0.555131	4.7909	63.65	49.74	1534.72
6	52	2020	0	0	1049787	1617	2235	4556.77	-0.0732605	0.904393	0.43137	0.498744	0.550188	4.22127	35.22	27.79	824.63
7	53	2020	1	1	2484332	4136	49768.7	141904	0.641593	0.647572	0.304899	0.662052	0.166544	4.56289	34.71
7	54	2020	0	1	1019904	1729	22640.2	12961	-0.0392391	0.357184	0.434335	0.508158	0.634512	3.92731	24.16
7	55	2020	0	0	223602	507	2035	8776.8	-0.330664	0.494382	0.480411	0.458556	0.544114	3.83557	37.7	16.2	448.78
7	56	2020	0	0	499003	744	9976.8	7547.5	-0.254009	0.352008	0.413887	0.53749	0.402212	3.8319	25.81	18.45	388.94
7	57	2020	0	0	431055	587	2925	8181.78	-0.288194	0.644106	0.381359	0.512179	0.643659	2.87582	5.77	5.41	216.02
7	58	2020	0	0	581108	587	3550.28	33771.3	-0.235378	0.665483	0.495377	0.433901	0.613631	4.053	13.24	21.13	601.04
7	59	2020	1	0	5166958	9210	104407	35573.9	1.59025	0.803158	0.284081	0.699926	0.641475	5.22704	90.59	94.22	3352.39
7	60	2020	0	0	2706582	3196	101089	39140.1	0.493286	0.494136	0.427557	0.543046	0.637373	4.69107	37.16	41.88	1135.3
7	61	2020	1	1	855793	1898	18885	11127.5	-0.0505369	0.617372	0.524102	0.461862	0.584194	4.57037	116.46	38.02	1116.49
8	62	2020	0	0	1583148	1709	16815	150788	0.196553	0.223324	0.19101	0.773892	0.683436	3.96916	13.99	18.25
8	63	2020	0	0	598344	529	1075	28055.4	-0.247776	0.447888	0.362264	0.5337	0.74544	3.62274	11.11	7.06
8	64	2020	0	0	157987	295	200	10466	-0.365605	0.544249	0.422666	0.52532	0.852579	3.25848	7.45	9.42	236.1
8	65	2020	0	1	210378	322	89.835	11350	-0.353199	0.486726	0.351163	0.554817	0.67995	3.25386	6.22	9.96	245.02
8	66	2020	0	0	360141	406	11523.2	1505	-0.321307	0.653568	0.420702	0.51779	0.842362	3.58491	9.02	15.44	372.42
8	67	2020	0	0	479217	636	1147	16161.6	-0.267323	0.570508	0.436381	0.486918	0.652748	3.90116	11.08	16.21	473.49
9	68	2020	1	1	3008775	3175	63327	123393	0.602403	1.38011	0.356152	0.621427	0.841191	3.69138	14.81	26.96	1871.6
9	69	2020	0	0	38567	84	1091.8	187325	-0.212192	1.36722	0.250716	0.592575	1.06657	3.44585	4.3	18.37	554.41
9	70	2020	0	0	104059	120	3.04399	1822	-0.404513	1.82457	0.665428	0.240339	1.26763	2.85474	1.63	9.04	209.97
9	71	2020	0	0	25892	65	0	2291	-0.422899	1.48701	0.167997	0.529488	11.0981	1.99742	0.59	3.96	67.27
10	72	2020	1	1	2281956	3211	68474.2	61814	0.42663	0.850841	0.39974	0.567221	0.959217	4.41522	38.73	37.819	882.85
10	73	2020	0	0	377935	972	4997.57	9416.06	-0.248386	0.790008	0.455165	0.51028	0.552809	4.25986	62.06	27.6369	814.33
10	74	2020	0	0	922657	1413	433613	27327.6	0.252007	1.09144	0.398751	0.580036	0.32637	4.14155	37.43	27.5898	1085.24
10	75	2020	0	0	528469	761	53460	31768.4	-0.185717	1.01128	0.529341	0.409653	0.390222	4.16511	38.81	27.62	716.94
10	76	2020	0	0	233955	423	701.8	1065.6	-0.348517	0.699933	0.417828	0.454479	0.414545	3.63759	14.59	14.03	561.09
10	77	2020	0	0	480562	690	5158.81	3839.9	-0.271253	0.575323	0.398343	0.546503	0.943702	3.86073	13.33	17.85	527.77
10	78	2020	0	0	246584	404	7869.2	63268.2	-0.273909	0.523382	0.417774	0.518081	0.787945	3.76584	7.75	15.24	470.54
10	79	2020	1	0	1097449	2148	130632	38190.1	0.136529	0.808942	0.441959	0.48645	0.619133	4.95371	51.5	51.62	1927.99
10	80	2020	0	0	932206	1648	8910.91	54300.6	-0.0277384	0.617189	0.437899	0.4948	0.530673	4.71402	41.64	41.78	1231.18
11	81	2020	0	1	1669497	2322	29811.8	43154.9	0.173106	0.706087	0.293093	0.654717	0.760574	4.02927	36.38	28.5613	1188.53
11	82	2020	0	0	222387	375	296	9048.25	-0.347453	0.314339	0.392566	0.567254	0.627041	3.93026	6.17	13.7	336.14
11	83	2020	0	0	289082	695	9725.1	4840.3	-0.296389	0.519201	0.438342	0.5122	0.571334	3.70229	22.45	15.78	332.1
11	84	2020	0	0	105687	364	3	1770	-0.375642	0.633033	0.358077	0.548735	0.578348	2.96733	4.38	8.75	185.81
11	85	2020	0	0	127805	233	215	4870.01	-0.3839	0.489427	0.378023	0.509833	0.728185	3.02042	7	8.44	176.78
11	86	2020	0	0	52289	143	3	4700	-0.406853	0.633636	0.50569	0.437866	0.75045	2.55878	16.68	5.43	112.09
11	87	2020	0	0	35565	150	73	542.55	-0.413256	0.437723	0.358039	0.54618	0.903293	2.65746	4.43	5.9	129.64
11	88	2020	0	0	152928	191	26176.2	15842.5	-0.351932	0.633958	0.225522	0.683521	1.01791	2.40695	2.08	4.79	106.28
11	89	2020	0	0	133577	262	0	17786.9	-0.365394	0.503272	0.347445	0.542539	0.807703	3.21487	16.5	10.83	196.35
